# Supplementary material for: Exploring the presence of oral bacteria in non-oral sites of patients with cardiovascular diseases using whole metagenomic data
Source: Sci Rep. 2024 Jan 17;14:1476. doi: 10.1038/s41598-023-50891-x (PMC10794416; doi:10.1038/s41598-023-50891-x)
Supplement: Supplementary file 1 — Supplementary Tables. [file 41598_2023_50891_MOESM1_ESM.xlsx]

## Sheet: Table S1
Supplementary table S1: Search terms used as keywords to obtain research articles for secondary analysis.
Search term for whole-metagenomic data	Search term for microbiome	Search term for cardiovascular disease
Metagenom*	Microb*	Cardiovascular disease*
Whole-genom*	Microorganism*	Coronary heart disease*
Whole genom*	Bacteria*	Heart disease*
Whole metagenom*		Peripheral arterial disease*
Genom*		Valvular disorder*
Meta transcript*		Thrombosis
RNA-sequenc*		Thrombi
RNA sequenc *		Emboli
DNA- sequenc *		Endotheli*
DNA sequenc *		Valvopath*
		Ischemic heart disease*
		Endocarditis
		Mycocardial infarction
		Rheumatic heart disease*
		Rheumatic fever
		Congenital heart disease
		Deep vein thrombosis Pulmonary embolism
		Heart failure
		Heart attack
		Stroke*
		Cerebrovascular disease*
		Cerebrovascular accident*
		Cardiac arrest
		Arterial stenosis
		Rheumatic heart disease
		Arrythmias
		Atherosclerosis
		Arteriosclerosis
		Hypertension

## Sheet: Table S2
Supplementary table S2: Samples used from each study for the reanalysis of metagenomic data.
Study	BioSample accession number	SRR or ERR number
Jie et al 2017	SAMEA104142287	ERR2017598
Jie et al 2017	SAMEA104142288	ERR2017599
Jie et al 2017	SAMEA104142293	ERR2017600
Jie et al 2017	SAMEA104142291	ERR2017601
Jie et al 2017	SAMEA104142284	ERR2017602
Jie et al 2017	SAMEA104142294	ERR2017603
Jie et al 2017	SAMEA104142295	ERR2017604
Jie et al 2017	SAMEA104142296	ERR2017605
Jie et al 2017	SAMEA104142297	ERR2017606
Jie et al 2017	SAMEA104142298	ERR2017607
Jie et al 2017	SAMEA104142285	ERR2017608
Jie et al 2017	SAMEA104142299	ERR2017609
Jie et al 2017	SAMEA104142300	ERR2017610
Jie et al 2017	SAMEA104142301	ERR2017611
Jie et al 2017	SAMEA104142302	ERR2017612
Jie et al 2017	SAMEA104142290	ERR2017613
Jie et al 2017	SAMEA104142308	ERR2017614
Jie et al 2017	SAMEA104142307	ERR2017615
Jie et al 2017	SAMEA104142292	ERR2017616
Jie et al 2017	SAMEA104142283	ERR2017617
Jie et al 2017	SAMEA104142289	ERR2017618
Jie et al 2017	SAMEA104142303	ERR2017619
Jie et al 2017	SAMEA104142278	ERR2017620
Jie et al 2017	SAMEA104142277	ERR2017621
Jie et al 2017	SAMEA104142276	ERR2017622
Jie et al 2017	SAMEA104142275	ERR2017623
Jie et al 2017	SAMEA104142274	ERR2017624
Jie et al 2017	SAMEA104142273	ERR2017625
Jie et al 2017	SAMEA104142272	ERR2017626
Jie et al 2017	SAMEA104142271	ERR2017627
Jie et al 2017	SAMEA104142270	ERR2017628
Jie et al 2017	SAMEA104142269	ERR2017629
Jie et al 2017	SAMEA104142268	ERR2017630
Jie et al 2017	SAMEA104142267	ERR2017631
Jie et al 2017	SAMEA104142266	ERR2017632
Jie et al 2017	SAMEA104142265	ERR2017633
Jie et al 2017	SAMEA104142264	ERR2017634
Jie et al 2017	SAMEA104142263	ERR2017635
Jie et al 2017	SAMEA104142262	ERR2017636
Jie et al 2017	SAMEA104142261	ERR2017637
Jie et al 2017	SAMEA104142260	ERR2017638
Jie et al 2017	SAMEA104142259	ERR2017639
Jie et al 2017	SAMEA104142258	ERR2017640
Jie et al 2017	SAMEA104142257	ERR2017641
Jie et al 2017	SAMEA104142256	ERR2017642
Jie et al 2017	SAMEA104142255	ERR2017643
Jie et al 2017	SAMEA104142254	ERR2017644
Jie et al 2017	SAMEA104142253	ERR2017645
Jie et al 2017	SAMEA104142252	ERR2017646
Jie et al 2017	SAMEA104142251	ERR2017647
Jie et al 2017	SAMEA104142250	ERR2017648
Jie et al 2017	SAMEA104142249	ERR2017649
Jie et al 2017	SAMEA104142248	ERR2017650
Jie et al 2017	SAMEA104142315	ERR2017651
Jie et al 2017	SAMEA104142322	ERR2017652
Jie et al 2017	SAMEA104142281	ERR2017653
Jie et al 2017	SAMEA104142319	ERR2017654
Jie et al 2017	SAMEA104142282	ERR2017655
Jie et al 2017	SAMEA104142279	ERR2017656
Jie et al 2017	SAMEA104142286	ERR2017657
Jie et al 2017	SAMEA104142304	ERR2017658
Jie et al 2017	SAMEA104142305	ERR2017659
Jie et al 2017	SAMEA104142306	ERR2017660
Jie et al 2017	SAMEA104142247	ERR2017661
Jie et al 2017	SAMEA104142246	ERR2017662
Jie et al 2017	SAMEA104142245	ERR2017663
Jie et al 2017	SAMEA104142318	ERR2017664
Jie et al 2017	SAMEA104142244	ERR2017665
Jie et al 2017	SAMEA104142243	ERR2017666
Jie et al 2017	SAMEA104142242	ERR2017667
Jie et al 2017	SAMEA104142309	ERR2017668
Jie et al 2017	SAMEA104142241	ERR2017669
Jie et al 2017	SAMEA104142240	ERR2017670
Jie et al 2017	SAMEA104142311	ERR2017671
Jie et al 2017	SAMEA104142321	ERR2017672
Jie et al 2017	SAMEA104142239	ERR2017673
Jie et al 2017	SAMEA104142238	ERR2017674
Jie et al 2017	SAMEA104142237	ERR2017675
Jie et al 2017	SAMEA104142280	ERR2017676
Jie et al 2017	SAMEA104142317	ERR2017677
Jie et al 2017	SAMEA104142209	ERR2017678
Jie et al 2017	SAMEA104142208	ERR2017679
Jie et al 2017	SAMEA104142207	ERR2017680
Jie et al 2017	SAMEA104142206	ERR2017681
Jie et al 2017	SAMEA104142205	ERR2017682
Jie et al 2017	SAMEA104142204	ERR2017683
Jie et al 2017	SAMEA104142203	ERR2017684
Jie et al 2017	SAMEA104142202	ERR2017685
Jie et al 2017	SAMEA104142201	ERR2017686
Jie et al 2017	SAMEA104142200	ERR2017687
Jie et al 2017	SAMEA104142199	ERR2017688
Jie et al 2017	SAMEA104142086	ERR2017689
Jie et al 2017	SAMEA104142198	ERR2017690
Jie et al 2017	SAMEA104142197	ERR2017691
Jie et al 2017	SAMEA104142196	ERR2017692
Jie et al 2017	SAMEA104142195	ERR2017693
Jie et al 2017	SAMEA104142194	ERR2017694
Jie et al 2017	SAMEA104142193	ERR2017695
Jie et al 2017	SAMEA104142192	ERR2017696
Jie et al 2017	SAMEA104142191	ERR2017697
Jie et al 2017	SAMEA104142190	ERR2017698
Jie et al 2017	SAMEA104142189	ERR2017699
Jie et al 2017	SAMEA104142188	ERR2017700
Jie et al 2017	SAMEA104142187	ERR2017701
Jie et al 2017	SAMEA104142186	ERR2017702
Jie et al 2017	SAMEA104142185	ERR2017703
Jie et al 2017	SAMEA104142184	ERR2017704
Jie et al 2017	SAMEA104142183	ERR2017705
Jie et al 2017	SAMEA104142182	ERR2017706
Jie et al 2017	SAMEA104142181	ERR2017707
Jie et al 2017	SAMEA104142180	ERR2017708
Jie et al 2017	SAMEA104142179	ERR2017709
Jie et al 2017	SAMEA104142178	ERR2017710
Jie et al 2017	SAMEA104142177	ERR2017711
Jie et al 2017	SAMEA104142176	ERR2017712
Jie et al 2017	SAMEA104142175	ERR2017713
Jie et al 2017	SAMEA104142174	ERR2017714
Jie et al 2017	SAMEA104142310	ERR2017715
Jie et al 2017	SAMEA104142173	ERR2017716
Jie et al 2017	SAMEA104142172	ERR2017717
Jie et al 2017	SAMEA104142171	ERR2017718
Jie et al 2017	SAMEA104142170	ERR2017719
Jie et al 2017	SAMEA104142169	ERR2017720
Jie et al 2017	SAMEA104142168	ERR2017721
Jie et al 2017	SAMEA104142167	ERR2017722
Jie et al 2017	SAMEA104142166	ERR2017723
Jie et al 2017	SAMEA104142165	ERR2017724
Jie et al 2017	SAMEA104142164	ERR2017725
Jie et al 2017	SAMEA104142163	ERR2017726
Jie et al 2017	SAMEA104142162	ERR2017727
Jie et al 2017	SAMEA104142161	ERR2017728
Jie et al 2017	SAMEA104142160	ERR2017729
Jie et al 2017	SAMEA104142159	ERR2017730
Jie et al 2017	SAMEA104142158	ERR2017731
Jie et al 2017	SAMEA104142157	ERR2017732
Jie et al 2017	SAMEA104142156	ERR2017733
Jie et al 2017	SAMEA104142155	ERR2017734
Jie et al 2017	SAMEA104142154	ERR2017735
Jie et al 2017	SAMEA104142085	ERR2017736
Jie et al 2017	SAMEA104142084	ERR2017737
Jie et al 2017	SAMEA104142083	ERR2017738
Jie et al 2017	SAMEA104142082	ERR2017739
Jie et al 2017	SAMEA104142081	ERR2017740
Jie et al 2017	SAMEA104142080	ERR2017741
Jie et al 2017	SAMEA104142079	ERR2017742
Jie et al 2017	SAMEA104142313	ERR2017743
Jie et al 2017	SAMEA104142096	ERR2017744
Jie et al 2017	SAMEA104142095	ERR2017745
Jie et al 2017	SAMEA104142094	ERR2017746
Jie et al 2017	SAMEA104142093	ERR2017747
Jie et al 2017	SAMEA104142092	ERR2017748
Jie et al 2017	SAMEA104142091	ERR2017749
Jie et al 2017	SAMEA104142090	ERR2017750
Jie et al 2017	SAMEA104142411	ERR2017751
Jie et al 2017	SAMEA104142417	ERR2017752
Jie et al 2017	SAMEA104142410	ERR2017753
Jie et al 2017	SAMEA104142412	ERR2017754
Jie et al 2017	SAMEA104142413	ERR2017755
Jie et al 2017	SAMEA104142414	ERR2017756
Jie et al 2017	SAMEA104142415	ERR2017757
Jie et al 2017	SAMEA104142418	ERR2017759
Jie et al 2017	SAMEA104142419	ERR2017760
Jie et al 2017	SAMEA104142420	ERR2017761
Jie et al 2017	SAMEA104142421	ERR2017762
Jie et al 2017	SAMEA104142422	ERR2017763
Jie et al 2017	SAMEA104142423	ERR2017764
Jie et al 2017	SAMEA104142475	ERR2017765
Jie et al 2017	SAMEA104142476	ERR2017766
Jie et al 2017	SAMEA104142424	ERR2017767
Jie et al 2017	SAMEA104142425	ERR2017768
Jie et al 2017	SAMEA104142426	ERR2017769
Jie et al 2017	SAMEA104142427	ERR2017770
Jie et al 2017	SAMEA104142428	ERR2017771
Jie et al 2017	SAMEA104142473	ERR2017772
Jie et al 2017	SAMEA104142429	ERR2017773
Jie et al 2017	SAMEA104142430	ERR2017774
Jie et al 2017	SAMEA104142431	ERR2017775
Jie et al 2017	SAMEA104142432	ERR2017776
Jie et al 2017	SAMEA104142433	ERR2017777
Jie et al 2017	SAMEA104142434	ERR2017778
Jie et al 2017	SAMEA104142435	ERR2017779
Jie et al 2017	SAMEA104142436	ERR2017780
Jie et al 2017	SAMEA104142437	ERR2017781
Jie et al 2017	SAMEA104142438	ERR2017782
Jie et al 2017	SAMEA104142439	ERR2017783
Jie et al 2017	SAMEA104142440	ERR2017784
Jie et al 2017	SAMEA104142441	ERR2017785
Jie et al 2017	SAMEA104142442	ERR2017786
Jie et al 2017	SAMEA104142444	ERR2017788
Jie et al 2017	SAMEA104142445	ERR2017789
Jie et al 2017	SAMEA104142446	ERR2017790
Jie et al 2017	SAMEA104142455	ERR2017791
Jie et al 2017	SAMEA104142474	ERR2017792
Jie et al 2017	SAMEA104142456	ERR2017793
Jie et al 2017	SAMEA104142457	ERR2017794
Jie et al 2017	SAMEA104142447	ERR2017795
Jie et al 2017	SAMEA104142458	ERR2017796
Jie et al 2017	SAMEA104142461	ERR2017797
Jie et al 2017	SAMEA104142459	ERR2017798
Jie et al 2017	SAMEA104142462	ERR2017799
Jie et al 2017	SAMEA104142460	ERR2017800
Jie et al 2017	SAMEA104142463	ERR2017801
Jie et al 2017	SAMEA104142464	ERR2017802
Jie et al 2017	SAMEA104142465	ERR2017803
Jie et al 2017	SAMEA104142466	ERR2017804
Jie et al 2017	SAMEA104142467	ERR2017805
Jie et al 2017	SAMEA104142468	ERR2017806
Jie et al 2017	SAMEA104142469	ERR2017807
Jie et al 2017	SAMEA104142470	ERR2017808
Jie et al 2017	SAMEA104142471	ERR2017809
Jie et al 2017	SAMEA104142312	ERR2017810
Jie et al 2017	SAMEA104142314	ERR2017813
Jie et al 2017	SAMEA104142316	ERR2017814
Jie et al 2017	SAMEA104142324	ERR2017815
Zuo et al 2018	SAMEA4867829	ERR2759377
Zuo et al 2018	SAMEA4867830	ERR2759378
Zuo et al 2018	SAMEA4867832	ERR2759380
Zuo et al 2018	SAMEA4867833	ERR2759381
Zuo et al 2018	SAMEA4867836	ERR2759384
Zuo et al 2018	SAMEA4867837	ERR2759385
Zuo et al 2018	SAMEA4867839	ERR2759387
Zuo et al 2018	SAMEA4867840	ERR2759388
Zuo et al 2018	SAMEA4867841	ERR2759389
Zuo et al 2018	SAMEA4867842	ERR2759390
Zuo et al 2018	SAMEA4867843	ERR2759391
Zuo et al 2018	SAMEA4867844	ERR2759392
Zuo et al 2018	SAMEA4867845	ERR2759393
Zuo et al 2018	SAMEA4867846	ERR2759394
Zuo et al 2018	SAMEA4867847	ERR2759395
Zuo et al 2018	SAMEA4867848	ERR2759396
Zuo et al 2018	SAMEA4867849	ERR2759397
Zuo et al 2018	SAMEA4867850	ERR2759398
Zuo et al 2018	SAMEA4867851	ERR2759399
Zuo et al 2018	SAMEA4867852	ERR2759400
Zuo et al 2018	SAMEA4867853	ERR2759401
Zuo et al 2018	SAMEA4867854	ERR2759402
Zuo et al 2018	SAMEA4867855	ERR2759403
Zuo et al 2018	SAMEA4867856	ERR2759404
Zuo et al 2018	SAMEA4867857	ERR2759405
Zuo et al 2018	SAMEA4867858	ERR2759406
Zuo et al 2018	SAMEA4867859	ERR2759407
Zuo et al 2018	SAMEA4867860	ERR2759408
Zuo et al 2018	SAMEA4867861	ERR2759409
Zuo et al 2018	SAMEA4867862	ERR2759410
Zuo et al 2018	SAMEA4867863	ERR2759411
Zuo et al 2018	SAMEA4867864	ERR2759412
Zuo et al 2018	SAMEA4867865	ERR2759413
Zuo et al 2018	SAMEA4867866	ERR2759414
Zuo et al 2018	SAMEA4867867	ERR2759415
Zuo et al 2018	SAMEA4867868	ERR2759416
Zuo et al 2018	SAMEA4867869	ERR2759417
Zuo et al 2018	SAMEA4867870	ERR2759418
Zuo et al 2018	SAMEA4867871	ERR2759419
Zuo et al 2018	SAMEA4867872	ERR2759420
Zuo et al 2018	SAMEA4867873	ERR2759421
Zuo et al 2018	SAMEA4867876	ERR2759424
Zuo et al 2018	SAMEA4867877	ERR2759425
Zuo et al 2018	SAMEA4867878	ERR2759426
Mitra et al 2015	SAMN02700220	SRR1205232
Mitra et al 2015	SAMN02700221	SRR1206003
Mitra et al 2015	SAMN02700222	SRR1206005
Mitra et al 2015	SAMN02700223	SRR1206007
Mitra et al 2015	SAMN02700224	SRR1206009
Mitra et al 2015	SAMN02700225	SRR1206011
Mitra et al 2015	SAMN02700226	SRR1206012
Million et al 2020	SAMEA4589556	ERR2528753
Million et al 2020	SAMEA4589601	ERR2528754
Million et al 2020	SAMEA4589602	ERR2528755
Million et al 2020	SAMEA4589603	ERR2528756
Baragetti et al 2021	SAMN14514526	SRR11461941
Baragetti et al 2021	SAMN14514525	SRR11461942
Baragetti et al 2021	SAMN14514682	SRR11461951
Baragetti et al 2021	SAMN14514680	SRR11461953
Baragetti et al 2021	SAMN14514679	SRR11461955
Baragetti et al 2021	SAMN14514678	SRR11461956
Baragetti et al 2021	SAMN14514677	SRR11461957
Baragetti et al 2021	SAMN14514676	SRR11461958
Baragetti et al 2021	SAMN14514519	SRR11461965
Baragetti et al 2021	SAMN14514517	SRR11461967
Baragetti et al 2021	SAMN14514512	SRR11461972
Baragetti et al 2021	SAMN14514673	SRR11461977
Baragetti et al 2021	SAMN14514671	SRR11461979
Baragetti et al 2021	SAMN14514454	SRR11461981
Baragetti et al 2021	SAMN14514666	SRR11461985
Baragetti et al 2021	SAMN14514660	SRR11461991
Baragetti et al 2021	SAMN14514453	SRR11461992
Baragetti et al 2021	SAMN14514656	SRR11461996
Baragetti et al 2021	SAMN14514655	SRR11461997
Baragetti et al 2021	SAMN14514650	SRR11462002
Baragetti et al 2021	SAMN14514452	SRR11462003
Baragetti et al 2021	SAMN14514647	SRR11462006
Baragetti et al 2021	SAMN14514645	SRR11462008
Baragetti et al 2021	SAMN14514642	SRR11462011
Baragetti et al 2021	SAMN14514641	SRR11462012
Baragetti et al 2021	SAMN14514451	SRR11462014
Baragetti et al 2021	SAMN14514639	SRR11462015
Baragetti et al 2021	SAMN14514638	SRR11462016
Baragetti et al 2021	SAMN14514637	SRR11462017
Baragetti et al 2021	SAMN14514636	SRR11462018
Baragetti et al 2021	SAMN14514635	SRR11462019
Baragetti et al 2021	SAMN14514634	SRR11462020
Baragetti et al 2021	SAMN14514632	SRR11462022
Baragetti et al 2021	SAMN14514631	SRR11462023
Baragetti et al 2021	SAMN14514450	SRR11462025
Baragetti et al 2021	SAMN14514629	SRR11462027
Baragetti et al 2021	SAMN14514627	SRR11462029
Baragetti et al 2021	SAMN14514624	SRR11462032
Baragetti et al 2021	SAMN14514623	SRR11462033
Baragetti et al 2021	SAMN14514622	SRR11462034
Baragetti et al 2021	SAMN14514449	SRR11462037
Baragetti et al 2021	SAMN14514618	SRR11462039
Baragetti et al 2021	SAMN14514617	SRR11462040
Baragetti et al 2021	SAMN14514616	SRR11462041
Baragetti et al 2021	SAMN14514614	SRR11462043
Baragetti et al 2021	SAMN14514612	SRR11462045
Baragetti et al 2021	SAMN14514610	SRR11462047
Baragetti et al 2021	SAMN14514608	SRR11462050
Baragetti et al 2021	SAMN14514607	SRR11462051
Baragetti et al 2021	SAMN14514604	SRR11462054
Baragetti et al 2021	SAMN14514601	SRR11462057
Baragetti et al 2021	SAMN14514600	SRR11462058
Baragetti et al 2021	SAMN14514599	SRR11462060
Baragetti et al 2021	SAMN14514597	SRR11462062
Baragetti et al 2021	SAMN14514593	SRR11462066
Baragetti et al 2021	SAMN14514592	SRR11462067
Baragetti et al 2021	SAMN14514591	SRR11462068
Baragetti et al 2021	SAMN14514446	SRR11462070
Baragetti et al 2021	SAMN14514588	SRR11462072
Baragetti et al 2021	SAMN14514586	SRR11462074
Baragetti et al 2021	SAMN14514585	SRR11462075
Baragetti et al 2021	SAMN14514584	SRR11462076
Baragetti et al 2021	SAMN14514582	SRR11462078
Baragetti et al 2021	SAMN14514490	SRR11462110
Baragetti et al 2021	SAMN14514483	SRR11462118
Baragetti et al 2021	SAMN14514482	SRR11462119
Baragetti et al 2021	SAMN14514480	SRR11462121
Baragetti et al 2021	SAMN14514479	SRR11462123
Baragetti et al 2021	SAMN14514478	SRR11462124
Baragetti et al 2021	SAMN14514477	SRR11462125
Baragetti et al 2021	SAMN14514475	SRR11462127
Baragetti et al 2021	SAMN14514474	SRR11462128
Baragetti et al 2021	SAMN14514472	SRR11462130
Baragetti et al 2021	SAMN14514471	SRR11462131
Baragetti et al 2021	SAMN14514469	SRR11462134
Baragetti et al 2021	SAMN14514467	SRR11462136
Baragetti et al 2021	SAMN14514466	SRR11462137
Baragetti et al 2021	SAMN14514465	SRR11462138
Baragetti et al 2021	SAMN14514773	SRR11462140
Baragetti et al 2021	SAMN14514772	SRR11462141
Baragetti et al 2021	SAMN14514770	SRR11462143
Baragetti et al 2021	SAMN14514769	SRR11462145
Baragetti et al 2021	SAMN14514767	SRR11462147
Baragetti et al 2021	SAMN14514765	SRR11462149
Baragetti et al 2021	SAMN14514759	SRR11462156
Baragetti et al 2021	SAMN14514757	SRR11462158
Baragetti et al 2021	SAMN14514755	SRR11462160
Baragetti et al 2021	SAMN14514751	SRR11462164
Baragetti et al 2021	SAMN14514750	SRR11462165
Baragetti et al 2021	SAMN14514462	SRR11462166
Baragetti et al 2021	SAMN14514749	SRR11462167
Baragetti et al 2021	SAMN14514748	SRR11462168
Baragetti et al 2021	SAMN14514747	SRR11462169
Baragetti et al 2021	SAMN14514746	SRR11462170
Baragetti et al 2021	SAMN14514744	SRR11462172
Baragetti et al 2021	SAMN14514743	SRR11462173
Baragetti et al 2021	SAMN14514742	SRR11462174
Baragetti et al 2021	SAMN14514739	SRR11462178
Baragetti et al 2021	SAMN14514738	SRR11462179
Baragetti et al 2021	SAMN14514737	SRR11462180
Baragetti et al 2021	SAMN14514735	SRR11462182
Baragetti et al 2021	SAMN14514733	SRR11462184
Baragetti et al 2021	SAMN14514732	SRR11462185
Baragetti et al 2021	SAMN14514729	SRR11462190
Baragetti et al 2021	SAMN14514728	SRR11462191
Baragetti et al 2021	SAMN14514727	SRR11462192
Baragetti et al 2021	SAMN14514725	SRR11462194
Baragetti et al 2021	SAMN14514724	SRR11462195
Baragetti et al 2021	SAMN14514718	SRR11462202
Baragetti et al 2021	SAMN14514570	SRR11462205
Baragetti et al 2021	SAMN14514568	SRR11462208
Baragetti et al 2021	SAMN14514567	SRR11462209
Baragetti et al 2021	SAMN14514563	SRR11462213
Baragetti et al 2021	SAMN14514559	SRR11462218
Baragetti et al 2021	SAMN14514558	SRR11462219
Baragetti et al 2021	SAMN14514553	SRR11462224
Baragetti et al 2021	SAMN14514552	SRR11462225
Baragetti et al 2021	SAMN14514551	SRR11462226
Baragetti et al 2021	SAMN14514717	SRR11462235
Baragetti et al 2021	SAMN14514714	SRR11462238
Baragetti et al 2021	SAMN14514710	SRR11462242
Baragetti et al 2021	SAMN14514458	SRR11462243
Baragetti et al 2021	SAMN14514709	SRR11462244
Baragetti et al 2021	SAMN14514708	SRR11462245
Baragetti et al 2021	SAMN14514707	SRR11462246
Baragetti et al 2021	SAMN14514705	SRR11462248
Baragetti et al 2021	SAMN14514704	SRR11462249
Baragetti et al 2021	SAMN14514703	SRR11462250
Baragetti et al 2021	SAMN14514543	SRR11462251
Baragetti et al 2021	SAMN14514541	SRR11462253
Baragetti et al 2021	SAMN14514540	SRR11462254
Baragetti et al 2021	SAMN14514441	SRR11462255
Baragetti et al 2021	SAMN14514533	SRR11462262
Baragetti et al 2021	SAMN14514532	SRR11462263
Baragetti et al 2021	SAMN14514530	SRR11462265
Baragetti et al 2021	SAMN14514440	SRR11462266
Baragetti et al 2021	SAMN14514702	SRR11462267
Baragetti et al 2021	SAMN14514457	SRR11462270
Baragetti et al 2021	SAMN14514698	SRR11462272
Baragetti et al 2021	SAMN14514696	SRR11462274
Baragetti et al 2021	SAMN14514692	SRR11462278
Baragetti et al 2021	SAMN14514525	SRR11462815
Baragetti et al 2021	SAMN14514769	SRR11462818
Baragetti et al 2021	SAMN14514765	SRR11462819
Baragetti et al 2021	SAMN14514750	SRR11462820
Baragetti et al 2021	SAMN14514749	SRR11462821
Baragetti et al 2021	SAMN14514737	SRR11462823
Baragetti et al 2021	SAMN14514469	SRR11462824
Baragetti et al 2021	SAMN14514709	SRR11462827
Baragetti et al 2021	SAMN14514707	SRR11462828
Baragetti et al 2021	SAMN14514703	SRR11462829
Baragetti et al 2021	SAMN14514692	SRR11462831
Baragetti et al 2021	SAMN14514679	SRR11462832
Baragetti et al 2021	SAMN14514676	SRR11462833
Baragetti et al 2021	SAMN14514466	SRR11462835
Baragetti et al 2021	SAMN14514642	SRR11462837
Baragetti et al 2021	SAMN14514623	SRR11462839
Baragetti et al 2021	SAMN14514601	SRR11462843
Baragetti et al 2021	SAMN14514599	SRR11462844
Baragetti et al 2021	SAMN14514588	SRR11462845
Baragetti et al 2021	SAMN14514453	SRR11462846
Baragetti et al 2021	SAMN14514585	SRR11462848
Baragetti et al 2021	SAMN14514451	SRR11462857
Karlsson et al 2020	SAMN01760980	SRR585786
Karlsson et al 2020	SAMN01760979	SRR585783
Karlsson et al 2020	SAMN01760978	SRR585781
Karlsson et al 2020	SAMN01760977	SRR585765
Karlsson et al 2020	SAMN01760976	SRR585764
Karlsson et al 2020	SAMN01760950	SRR585762
Karlsson et al 2020	SAMN01760949	SRR585761
Karlsson et al 2020	SAMN01760948	SRR585760
Karlsson et al 2020	SAMN01760947	SRR585758
Karlsson et al 2020	SAMN01760946	SRR585757
Karlsson et al 2020	SAMN01760945	SRR585756
Karlsson et al 2020	SAMN01760944	SRR585755
Karlsson et al 2020	SAMN01760943	SRR585754
Karlsson et al 2020	SAMN01760942	SRR585753
Karlsson et al 2020	SAMN01760941	SRR585752
Karlsson et al 2020	SAMN01760940	SRR585751
Karlsson et al 2020	SAMN01760938	SRR585749
Karlsson et al 2020	SAMN01760937	SRR585748
Karlsson et al 2020	SAMN01760936	SRR585747
Karlsson et al 2020	SAMN01760935	SRR585746
Karlsson et al 2020	SAMN01760919	SRR585729
Karlsson et al 2020	SAMN01760918	SRR585728
Karlsson et al 2020	SAMN01760917	SRR585727
Karlsson et al 2020	SAMN01760916	SRR585726
Karlsson et al 2020	SAMN01760908	SRR585700
Karlsson et al 2020	SAMN01760906	SRR585697

## Sheet: Table S3
Supplementary table S3: Bacterial species identified in all the samples analysed in this study, together with their presence/absence in HOMD database, and HMP database.
		paper 1 - Jie 2017				paper 2 - Zuo 2018				paper 8 - Mitra 2015				paper 12 - Million 2020				paper 20 - Baragetti 2021				paper 21 - Karlsson 2020				paper 22 - Jie 2017				Present in HOMD database?	Information from the HOMD database
		gut				gut				plaque samples				blood culture				gut				gut				gut
Species ID	Overall frequency	Nr of samples in which the species is present	Total nr of samples included in this study	Frequency (sum)	Average frequency in this study	Nr of samples in which the species is present	Total nr of samples included in this study	Frequency (sum)	Average frequency in this study	Nr of samples in which the species is present	Total nr of samples included in this study	Frequency (sum)	Average frequency in this study	Nr of samples in which the species is present	Total nr of samples included in this study	Frequency (sum)	Average frequency in this study	Nr of samples in which the species is present	Total nr of samples included in this study	Frequency (sum)	Average frequency in this study	Nr of samples in which the species is present	Total nr of samples included in this study	Frequency (sum)	Average frequency in this study	Nr of files present	Total nr of files	Frequency (sum)	Average frequency		HMT_ID	Domain	Phylum	Class	Order	Family	Genus	Species	Status	Body_site	Warning	Type_strain	16S_rRNA	Clone_count	Clone_%	Clone_rank	Synonyms	NCBI_taxon_id	NCBI_pubmed_count
Abiotrophia defectiva	0.000151917	180	214	0.056967	0.000266201	28	44	0.002381	5.41136e-05				0				0	16	163	0.000683	4.19018e-06	16	26	0.000402	1.54615e-05	326	384	0.067481	0.000175732	Present	389	Bacteria	Firmicutes	Bacilli	Lactobacillales	Aerococcaceae	Abiotrophia	defectiva	Named	Oral	0	ATCC 49176	AY207063	236	0.68	28	Streptococcus defectivus	46125	74
Achromobacter xylosoxidans	0.00081843	117	214	0.001355	6.33178e-06	24	44	0.000607	1.37955e-05	7	7	0.0007	0.0001	1	4	0.000282	7.05e-05	17	163	0.000509	3.1227e-06	26	26	0.68308	0.0262723	222	384	0.002585	6.73177e-06	Present	343	Bacteria	Proteobacteria	Betaproteobacteria	Burkholderiales	Alcaligenaceae	Achromobacter	xylosoxidans	Named	Unassigned	0	0	Y14907	30	0.09	164	Alcaligenes xylosoxidans	85698	325
Acidovorax caeni	7.13777e-07	14	214	0.000123	5.74766e-07	8	44	4.5e-05	1.02273e-06	1	7	0.000003	4.28571e-07				0	6	163	3.6e-05	2.20859e-07	2	26	1.3e-05	5e-07	37	384	0.000381	9.92187e-07	Present	211	Bacteria	Proteobacteria	Betaproteobacteria	Burkholderiales	Commamonadaceae	Acidovorax	caeni	Named	Unassigned	0	0	0	0	0	0	0	0	0
Acidovorax ebreus	7.74347e-07	6	214	0.000118	5.51402e-07	2	44	0.000154	3.5e-06				0				0	2	163	0.00001	6.13497e-08	3	26	9.8e-05	3.76923e-06	12	384	0.000272	7.08333e-07	Present	209	Bacteria	Proteobacteria	Betaproteobacteria	Burkholderiales	Commamonadaceae	Acidovorax	ebreus	Named	Unassigned	0	0	0	0	0	0	0	0	0
Acidovorax temperans	8.31354e-07	17	214	0.00013	6.07477e-07	2	44	1.2e-05	2.72727e-07				0				0	6	163	3.2e-05	1.96319e-07	1	26	0.000005	1.92308e-07	44	384	0.000521	1.35677e-06	Present	216	Bacteria	Proteobacteria	Betaproteobacteria	Burkholderiales	Commamonadaceae	Acidovorax	temperans	Named	Unassigned	0	0	0	0	0	0	0	0	0
Acinetobacter baumannii	0.0284758	214	214	3.76276	0.017583	44	44	0.763666	0.017356	7	7	7.47649	1.06807	4	4	4.21176	1.05294	48	163	0.3519	0.0021589	26	26	0.58141	0.0223619	384	384	6.82864	0.0177829	Present	554	Bacteria	Proteobacteria	Gammaproteobacteria	Pseudomonadales	Moraxellaceae	Acinetobacter	baumannii	Named	Unassigned	0	0	X81660	27	0.08	176	Acinetobacter baumanni|Bacterium anitratum	470	4228
Acinetobacter johnsonii	0.000407406	165	214	0.016043	7.49673e-05	21	44	0.000473	1.075e-05	7	7	0.10718	0.0153114	4	4	0.18845	0.0471125	12	163	0.002638	1.6184e-05	25	26	0.005568	0.000214154	283	384	0.022684	5.90729e-05	Present	297	Bacteria	Proteobacteria	Gammaproteobacteria	Pseudomonadales	Moraxellaceae	Acinetobacter	johnsonii	Named	Unassigned	0	0	0	0	0	0	0	0	0
Acinetobacter junii	3.47375e-05	112	214	0.001523	7.11682e-06	31	44	0.000578	1.31364e-05	7	7	0.014674	0.00209629	4	4	0.009679	0.00241975	13	163	0.000281	1.72393e-06	16	26	0.000344	1.32308e-05	163	384	0.00217	5.65104e-06	Present	282	Bacteria	Proteobacteria	Gammaproteobacteria	Pseudomonadales	Moraxellaceae	Acinetobacter	junii	Named	Unassigned	0	0	0	0	0	0	0	0	0
Acinetobacter lwoffii	0.000191507	81	214	0.006252	2.9215e-05	25	44	0.000755	1.71591e-05				0	4	4	0.140513	0.0351282	10	163	0.000665	4.07975e-06	15	26	0.003173	0.000122038	137	384	0.009891	2.57578e-05	Present	5	Bacteria	Proteobacteria	Gammaproteobacteria	Pseudomonadales	Moraxellaceae	Acinetobacter	lwoffii	Named	Unassigned	0	0	0	0	0	0	0	0	0
Acinetobacter radioresistens	1.00855e-05	81	214	0.001439	6.7243e-06	12	44	0.000206	4.68182e-06				0	3	4	0.004087	0.00102175	5	163	6.5e-05	3.98773e-07	13	26	0.000294	1.13077e-05	155	384	0.002401	6.2526e-06	Present	10	Bacteria	Proteobacteria	Gammaproteobacteria	Pseudomonadales	Moraxellaceae	Acinetobacter	radioresistens	Named	Unassigned	0	0	0	0	0	0	0	0	0
Actinomyces dentalis	0.000314194	212	214	0.095939	0.000448313	42	44	0.039393	0.000895295				0				0	21	163	0.001617	9.92025e-06	26	26	0.005412	0.000208154	372	384	0.12219	0.000318203	Present	888	Bacteria	Actinobacteria	Actinomycetia	Actinomycetales	Actinomycetaceae	Actinomyces	dentalis	Named	Oral	0	CCUG 48064|DSM 19115|R-18165	AJ697609	0	0	0	0	272548	2
Actinomyces gerencseriae	0.000101977	196	214	0.026212	0.000122486	42	44	0.025753	0.000585295				0				0	20	163	0.001716	1.05276e-05	24	26	0.001428	5.49231e-05	323	384	0.030756	8.00937e-05	Present	618	Bacteria	Actinobacteria	Actinomycetia	Actinomycetales	Actinomycetaceae	Actinomyces	gerencseriae	Named	Oral	0	0	X80414	36	0.1	149	Actinomyces israelii	52769	28
Actinomyces graevenitzii	0.00122633	213	214	0.37736	0.00176336	44	44	0.023981	0.000545023				0	4	4	0.145726	0.0364315	23	163	0.005717	3.50736e-05	26	26	0.069815	0.00268519	381	384	0.40997	0.00106763	Present	866	Bacteria	Actinobacteria	Actinomycetia	Actinomycetales	Actinomycetaceae	Actinomyces	graevenitzii	Named	Oral	0	DSM 15540|CCUG 27294	NR_042167	0	0	0	Previously provisional taxon A50	55565	9
Actinomyces israelii	5.9677e-05	196	214	0.01458	6.81308e-05	41	44	0.014444	0.000328273				0				0	21	163	0.001328	8.14724e-06	24	26	0.002146	8.25385e-05	337	384	0.01775	4.6224e-05	Present	618	Bacteria	Actinobacteria	Actinomycetia	Actinomycetales	Actinomycetaceae	Actinomyces	gerencseriae	Named	Oral	0	0	X80414	36	0.1	149	Actinomyces israelii	52769	28
Actinomyces johnsonii	5.98575e-05	186	214	0.015412	7.20187e-05	38	44	0.016069	0.000365205				0				0	16	163	0.00031	1.90184e-06	23	26	0.001144	4.4e-05	305	384	0.017465	4.54818e-05	Present	849	Bacteria	Actinobacteria	Actinomycetia	Actinomycetales	Actinomycetaceae	Actinomyces	johnsonii	Named	Oral	0	ATCC 49338|JCM 16129	AB545933|GU470900	0	0	0	Previously provisional taxon C25	544581	2
Actinomyces massiliensis	0.000161816	202	214	0.043926	0.000205262	41	44	0.032503	0.000738705				0				0	20	163	0.003354	2.05767e-05	24	26	0.00341	0.000131154	350	384	0.053056	0.000138167	Present	852	Bacteria	Actinobacteria	Actinomycetia	Actinomycetales	Actinomycetaceae	Actinomyces	massiliensis	Named	Oral	0	JCM 16130	AB545934	0	0	0	Previously provisional taxon C93	461393	2
Actinomyces naeslundii	0.000395641	212	214	0.119487	0.00055835	43	44	0.052745	0.00119875	1	7	0.000003	4.28571e-07				0	23	163	0.003633	2.22883e-05	26	26	0.008997	0.000346038	380	384	0.148265	0.000386107	Present	176	Bacteria	Actinobacteria	Actinomycetia	Actinomycetales	Actinomycetaceae	Actinomyces	naeslundii	Named	Oral	0	JCM 8349|ATCC 12104|NCTC 10301	AB618790	79	0.23	88	Oral Clone EP011	1655	543
Actinomyces oricola	2.02696e-05	155	214	0.005764	2.69346e-05	30	44	0.003546	8.05909e-05				0				0	15	163	0.000367	2.25153e-06	18	26	0.000231	8.88462e-06	245	384	0.007159	1.86432e-05	Present	708	Bacteria	Actinobacteria	Actinomycetia	Actinomycetales	Actinomycetaceae	Actinomyces	oricola	Named	Unassigned	0	0	AJ507295	1	0	459	0	206043	2
Actinomyces oris	0.000263799	212	214	0.078318	0.000365972	44	44	0.037127	0.000843795				0				0	23	163	0.002138	1.31166e-05	26	26	0.010861	0.000417731	378	384	0.093675	0.000243945	Present	893	Bacteria	Actinobacteria	Actinomycetia	Actinomycetales	Actinomycetaceae	Actinomyces	oris	Named	Oral	0	JCM 16131|ATCC 27044	AB545935|GQ421308	0	0	0	Actinomyces naeslundii genospecies 2	544580	28
Actinomyces radicidentis	8.35629e-06	141	214	0.002232	1.04299e-05	31	44	0.001042	2.36818e-05				0				0	18	163	0.000266	1.6319e-06	16	26	0.000321	1.23462e-05	216	384	0.003175	8.26823e-06	Present	746	Bacteria	Actinobacteria	Actinomycetia	Actinomycetales	Actinomycetaceae	Actinomyces	radicidentis	Named	Unassigned	0	0	AJ251986	0	0	0	0	111015	8
Actinomyces timonensis	2.1196e-05	155	214	0.006936	3.24112e-05	29	44	0.002661	6.04773e-05	1	7	0.000003	4.28571e-07				0	13	163	0.000116	7.11656e-07	16	26	0.00031	1.19231e-05	230	384	0.007821	2.03672e-05	Present	179	Bacteria	Actinobacteria	Actinomycetia	Actinomycetales	Actinomycetaceae	Actinomyces	timonensis	Named	Oral	0	0	AF287748	0	0	0	OralsStrain TFI B19SC	1288391	2
Actinomyces viscosus	2.55154e-05	168	214	0.007597	3.55e-05	36	44	0.003105	7.05682e-05				0				0	15	163	0.00022	1.34969e-06	20	26	0.001452	5.58462e-05	269	384	0.00911	2.3724e-05	Present	688	Bacteria	Actinobacteria	Actinomycetia	Actinomycetales	Actinomycetaceae	Actinomyces	viscosus	Named	Oral	0	0	X82453	0	0	0	0	1656	796
Aerococcus viridans	2.30855e-05	150	214	0.006663	3.11355e-05	26	44	0.000341	7.75e-06	1	7	0.000003	4.28571e-07	1	4	0.000168	4.2e-05	21	163	0.000531	3.25767e-06	25	26	0.000901	3.46538e-05	273	384	0.010831	2.82057e-05	Present	312	Bacteria	Firmicutes	Bacilli	Lactobacillales	Aerococcaceae	Aerococcus	viridans	Named	Unassigned	0	0	0	0	0	0	0	0	0
Afipia broomeae	5.37767e-06	7	214	4e-05	1.86916e-07				0	7	7	0.001946	0.000278	3	4	0.004286	0.0010715	4	163	2.7e-05	1.65644e-07	6	26	0.000113	4.34615e-06	11	384	6.2e-05	1.61458e-07	Present	559	Bacteria	Proteobacteria	Alphaproteobacteria	Rhizobiales	Bradyrhizobiaceae	Afipia	broomeae	Named	Unassigned	0	0	U87759	2	0.01	409	0	56946	3
Aggregatibacter actinomycetemcomitans	0.000108475	199	214	0.036209	0.000169201	40	44	0.007233	0.000164386				0	2	4	0.000755	0.00018875	23	163	0.002781	1.70613e-05	25	26	0.001562	6.00769e-05	354	384	0.042796	0.000111448	Present	531	Bacteria	Proteobacteria	Gammaproteobacteria	Pasteurellales	Pasteurellaceae	Aggregatibacter	actinomycetemcomitans	Named	Oral	0	ATCC 33384|NCTC 9710	M75036	9	0.03	294	Actinobacillus actinomycetemcomitans|Bacterium acetinomycetum|Bacterium actinomycetem|Bacterium comitans|Haemophilus actinomycetemcomitans|Haemophilus actinomyceticomitans	714	2648
Aggregatibacter aphrophilus	0.000306299	185	214	0.108148	0.000505364	40	44	0.01078	0.000245				0				0	21	163	0.001808	1.1092e-05	21	26	0.00084	3.23077e-05	339	384	0.136328	0.000355021	Present	545	Bacteria	Proteobacteria	Gammaproteobacteria	Pasteurellales	Pasteurellaceae	Aggregatibacter	aphrophilus	Named	Oral	0	0	M75041	3	0.01	387	Haemophilus aphrophilus|Haemophilus paraphrophilus	732	24
Aggregatibacter segnis	0.000366242	184	214	0.120783	0.000564407	31	44	0.004581	0.000104114				0	2	4	0.000997	0.00024925	18	163	0.004182	2.56564e-05	16	26	0.000363	1.39615e-05	331	384	0.17747	0.000462161	Present	762	Bacteria	Proteobacteria	Gammaproteobacteria	Pasteurellales	Pasteurellaceae	Aggregatibacter	segnis	Named	Oral	0	0	M75043	13	0.04	244	Haemophilus segnis	739	3
Agrobacterium tumefaciens	1.01461e-05	150	214	0.001711	7.99533e-06	26	44	0.000564	1.28182e-05				0	2	4	0.000288	7.2e-05	18	163	0.00048	2.94479e-06	22	26	0.00054	2.07692e-05	266	384	0.003014	7.84896e-06	Present	485	Bacteria	Proteobacteria	Alphaproteobacteria	Rhizobiales	Rhizobiaceae	Agrobacterium	tumefaciens	Named	Unassigned	0	0	M11223	10	0.03	280	Achromobacter radiobacter|Alcaligenes radiobacter|Bacillus radiobacter|Bacterium radiobacter|Pseudomonas radiobacter|Agrobacterium radiobacter|Bacterium tumefaciens|Phytomonas tumefaciens|Polymonas tumefaciens|Pseudomonas tumefaciens	358	5235
Alloiococcus otitis	6.72565e-06	123	214	0.001513	7.07009e-06	16	44	0.000151	3.43182e-06				0	3	4	0.000578	0.0001445	23	163	0.000556	3.41104e-06	23	26	0.00054	2.07692e-05	213	384	0.002325	6.05469e-06	Present	831	Bacteria	Firmicutes	Bacilli	Lactobacillales	Carnobacteriaceae	Alloiococcus	otitis	Named	Unassigned	0	0	AY957475	0	0	0	Alloiococcus otitidis	1652	10
Alloprevotella rava	0.000520354	209	214	0.07865	0.000367523	44	44	0.027167	0.000617432				0	1	4	8.4e-05	2.1e-05	23	163	0.049003	0.000300632	26	26	0.012289	0.000472654	377	384	0.270945	0.000705586	Present	302	Bacteria	Bacteroidetes	Bacteroidia	Bacteroidales	Prevotellaceae	Alloprevotella	rava	Named	Oral	0	81/4-12|DSM 22548|CCUG 58091	AF385564	2	0.01	409	Oral Strain F0020| Oral STain KCL-W6968 |Oral Clone BU035 | Prevotella sp. oral taxon 302	671218	1
Alloprevotella tannerae	0.000518825	213	214	0.111971	0.000523229	44	44	0.033035	0.000750795				0				0	23	163	0.029331	0.000179945	26	26	0.009276	0.000356769	382	384	0.253238	0.000659474	Present	466	Bacteria	Bacteroidetes	Bacteroidia	Bacteroidales	Prevotellaceae	Alloprevotella	tannerae	Named	Oral	0	0	AJ005634	64	0.18	102	Oral Strain TFI-F0032|Prevotella tanneriae	76122	1
Alloscardovia omnicolens	0.000238192	214	214	0.073279	0.000342425	44	44	0.012153	0.000276205	1	7	0.000003	4.28571e-07				0	23	163	0.006758	4.14601e-05	25	26	0.010313	0.000396654	382	384	0.098052	0.000255344	Present	198	Bacteria	Actinobacteria	Actinomycetia	Bifidobacteriales	Bifidobacteriaceae	Alloscardovia	omnicolens	Named	Oral	0	CCUG 31649	NR_042583	0	0	0	Oral Strain TFI-Hal-H6-M4	419015	6
Anaerococcus lactolyticus	0.000106587	203	214	0.02977	0.000139112	41	44	0.014196	0.000322636				0	2	4	0.000194	4.85e-05	23	163	0.002075	1.27301e-05	26	26	0.002762	0.000106231	364	384	0.040749	0.000106117	Present	859	Bacteria	Firmicutes	Clostridia	Clostridiales	Peptoniphilaceae	Anaerococcus	lactolyticus	Named	Unassigned	0	ATCC 51172|DSM 7456|JCM 8140	AB673373	0	0	0	Previously provisional taxon A64	33032	6
Anaerococcus octavius	2.13527e-05	166	214	0.004132	1.93084e-05	30	44	0.000658	1.49545e-05				0	3	4	0.005222	0.0013055	21	163	0.001104	6.77301e-06	24	26	0.000879	3.38077e-05	288	384	0.005984	1.55833e-05	Present	17	Bacteria	Firmicutes	Clostridia	Clostridiales	Peptoniphilaceae	Anaerococcus	octavius	Named	Unassigned	0	0	0	0	0	0	0	0	0
Anaerococcus prevotii	3.58539e-05	172	214	0.006778	3.16729e-05	35	44	0.001243	2.825e-05	1	7	0.000003	4.28571e-07	2	4	0.010742	0.0026855	22	163	0.000463	2.84049e-06	18	26	0.001053	4.05e-05	295	384	0.009907	2.57995e-05	Present	738	Bacteria	Firmicutes	Clostridia	Clostridiales	Peptoniphilaceae	Anaerococcus	prevotii	Named	Unassigned	0	0	D14139	0	0	0	Micrococcus prevotii|Peptococcus prevotii|Peptostreptococcus prevotii	33034	12
Anaerococcus tetradius	4.37447e-05	202	214	0.01149	5.36916e-05	41	44	0.002388	5.42727e-05	1	7	0.000003	4.28571e-07	1	4	0.0001	2.5e-05	22	163	0.001892	1.16074e-05	26	26	0.002951	0.0001135	360	384	0.018009	4.68984e-05	Present	788	Bacteria	Firmicutes	Clostridia	Clostridiales	Peptoniphilaceae	Anaerococcus	tetradius	Named	Unassigned	0	0	AF542234	1	0	459	Gaffkya anaerobius|Peptostreptococcus tetradius|Tetracoccus anaerobius	33036	3
Anaeroglobus geminatus	0.00163445	213	214	0.524841	0.00245253	44	44	0.013278	0.000301773				0				0	24	163	0.013634	8.36442e-05	26	26	0.24366	0.00937154	382	384	0.580797	0.00151249	Present	121	Bacteria	Firmicutes	Negativicutes	Veillonellales	Veillonellaceae	Anaeroglobus	geminatus	Named	Oral	0	0	AF287783	155	0.44	47	Oral Clone BB166	156456	3
Anaerolinea thermophila	1.09204e-05	129	214	0.002478	1.15794e-05	24	44	0.000511	1.16136e-05				0				0	21	163	0.000957	5.87117e-06	24	26	0.00098	3.76923e-05	234	384	0.004269	1.11172e-05	Present	995	Bacteria	Chloroflexi	Anaerolineae	Anaerolineales	Anaerolineaceae	Anaerolinea	thermophila	NonOralRef	NonOralRef	0	0	0	0	0	0	0	167964	4
Anoxybacillus flavithermus	1.79513e-05	169	214	0.004465	2.08645e-05	32	44	0.000733	1.66591e-05	1	7	0.000005	7.14286e-07	1	4	0.0001	2.5e-05	22	163	0.000662	4.06135e-06	22	26	0.001454	5.59231e-05	301	384	0.007696	2.00417e-05	Present	182	Bacteria	Firmicutes	Bacilli	Bacillales	Bacillaceae	Anoxybacillus	flavithermus	Named	Unassigned	0	0	0	0	0	0	0	0	0
Arachnia rubra	9.50119e-09	1	214	4e-06	1.86916e-08				0				0				0				0				0	1	384	0.000004	1.04167e-08	Present	194	Bacteria	Actinobacteria	Actinomycetia	Propionibacteriales	Propionibacteriaceae	Arachnia	rubra	Named	Oral	0	0	AF287757	1	0	459	Oral Clone BN085	712503	0
Arcanobacterium haemolyticum	1.02565e-05	150	214	0.002698	1.26075e-05	29	44	0.000283	6.43182e-06	1	7	0.000003	4.28571e-07				0	18	163	0.000365	2.23926e-06	22	26	0.000664	2.55385e-05	257	384	0.004623	1.20391e-05	Present	811	Bacteria	Actinobacteria	Actinomycetia	Actinomycetales	Actinomycetaceae	Arcanobacterium	haemolyticum	Named	Unassigned	0	0	AJ234059	0	0	0	Corynebacterium haemolyticum	28264	139
Arsenicicoccus bolidensis	1.55701e-06	44	214	0.000418	1.95327e-06	10	44	0.000141	3.20455e-06				0				0	7	163	7.1e-05	4.35583e-07	5	26	5.4e-05	2.07692e-06	73	384	0.000627	1.63281e-06	Present	190	Bacteria	Actinobacteria	Actinomycetia	Micrococcales	Intrasporangiaceae	Arsenicicoccus	bolidensis	Named	Unassigned	0	CCUG 47306	AF287753	0	0	0	Oral Strain TFI-B46KS	229480	0
Arthrospira platensis	8.57482e-07	13	214	0.000194	9.06542e-07	3	44	0.00002	4.54545e-07				0				0	2	163	1.5e-05	9.20245e-08	6	26	9.6e-05	3.69231e-06	25	384	0.000397	1.03385e-06	Present	229	Bacteria	Cyanobacteria	Oscillatoriophycideae	Oscillatoriophycideae	Oscillatoriales	Arthrospira	platensis	Named	Unassigned	0	0	0	0	0	0	0	0	0
Atopobium minutum	9.13183e-06	83	214	0.001478	6.90654e-06	11	44	0.000146	3.31818e-06				0				0	18	163	0.003874	2.37669e-05	10	26	0.000198	7.61538e-06	133	384	0.001993	5.1901e-06	Present	674	Bacteria	Actinobacteria	Coriobacteriia	Coriobacteriales	Coriobacteriaceae	Atopobium	minutum	Named	Unassigned	0	0	X67148	0	0	0	Lactobacillus minutum|Bacteroides minutum|Eubacterium minutum|Lactobacillus minutus	1381	6
Bacillus anthracis	8.09632e-05	190	214	0.0121	5.65421e-05	40	44	0.002425	5.51136e-05	7	7	0.000765	0.000109286	3	4	0.000647	0.00016175	22	163	0.000875	5.3681e-06	26	26	0.029513	0.00113512	343	384	0.021846	5.68906e-05	Present	824	Bacteria	Firmicutes	Bacilli	Bacillales	Bacillaceae	Bacillus	anthracis	Named	Unassigned	0	0	AF155951	0	0	0	Bacillus cereus|Bacteridium anthracis	1392	4959
Bacillus cereus	0.00177753	214	214	0.122687	0.000573304	44	44	0.037734	0.000857591	7	7	0.635204	0.0907434	4	4	0.104887	0.0262217	112	163	0.340666	0.00208998	26	26	0.028041	0.0010785	384	384	0.227462	0.000592349	Present	824	Bacteria	Firmicutes	Bacilli	Bacillales	Bacillaceae	Bacillus	anthracis	Named	Unassigned	0	0	AF155951	0	0	0	Bacillus cereus|Bacteridium anthracis	1392	4959
Bacillus subtilis	0.000843013	213	214	0.02154	0.000100654	43	44	0.005633	0.000128023	7	7	0.413963	0.0591376	4	4	0.215041	0.0537603	37	163	0.006541	4.01288e-05	26	26	0.014927	0.000574115	380	384	0.032172	8.37812e-05	Present	468	Bacteria	Firmicutes	Bacilli	Bacillales	Bacillaceae	Bacillus	subtilis	Named	Unassigned	0	0	AB018486	46	0.13	137	Bacillus natto|Bacillus uniflagellatus|Bacillus globigii|Vibrio subtilis	1423	29183
Bacteroidales bacterium	0.00189612	213	214	0.182121	0.000851033	44	44	0.099443	0.00226007	2	7	1.1e-05	1.57143e-06				0	23	163	0.056922	0.000349215	26	26	0.746827	0.0287241	381	384	0.511209	0.00133127	Present	899	Bacteria	Bacteroidetes	Bacteroidetes [C-1]	Bacteroidetes [O-1]	Bacteroidetes [F-1]	Bacteroidetes [G-3]	bacterium HMT 899	Phylotype	Unassigned	0	0	JQ406536	0	0	0	Bacteroidales bacterium K1|Bacteroidales bacterium clone BL234	200643	0
Bacteroides heparinolyticus	0.00196232	213	214	0.300646	0.00140489	44	44	0.081541	0.0018532				0	1	4	0.000168	4.2e-05	23	163	0.029244	0.000179411	26	26	0.060082	0.00231085	383	384	1.18059	0.00307445	Present	630	Bacteria	Bacteroidetes	Bacteroidia	Bacteroidales	Bacteroidaceae	Bacteroides	heparinolyticus	Named	Unassigned	0	0	L16487	2	0.01	409	Prevotella heparinolyticus	28113	4
Bacteroides pyogenes	0.00293021	214	214	0.647963	0.00302786	44	44	0.182738	0.00415314				0	1	4	0.000587	0.00014675	74	163	0.093936	0.000576294	26	26	0.130619	0.00502381	383	384	1.4114	0.00367552	Present	787	Bacteria	Bacteroidetes	Bacteroidia	Bacteroidales	Bacteroidaceae	Bacteroides	pyogenes	Named	Unassigned	0	F0041	AB200228	0	0	0	Bacteroides tectum	310300	6
Bacteroides zoogleoformans	0.00101356	214	214	0.140619	0.000657098	44	44	0.047414	0.00107759				0				0	23	163	0.013018	7.9865e-05	26	26	0.035194	0.00135362	384	384	0.617176	0.00160723	Present	465	Bacteria	Bacteroidetes	Bacteroidia	Bacteroidales	Bacteroidaceae	Bacteroides	zoogleoformans	Named	Unassigned	0	0	L16488	0	0	0	Bacterium zoogleiformans|Capsularis zoogleiformans	28119	2
Bartonella schoenbuchensis	3.28979e-07	1	214	3e-06	1.40187e-08				0				0	1	4	0.000252	6.3e-05	1	163	1.2e-05	7.36196e-08				0	3	384	0.00001	2.60417e-08	Present	1	Bacteria	Proteobacteria	Alphaproteobacteria	Rhizobiales	Bartonellaceae	Bartonella	schoenbuchensis	Named	Unassigned	0	0	NR_025410	0	0	0	Strain TFI A28SC	165694	9
Bifidobacterium animalis	0.0259044	212	214	0.377074	0.00176203	44	44	0.139537	0.0031713				0	1	4	9.4e-05	2.35e-05	162	163	20.7885	0.127537	26	26	0.015191	0.000584269	380	384	0.49115	0.00127904	Present	895	Bacteria	Actinobacteria	Actinomycetia	Bifidobacteriales	Bifidobacteriaceae	Bifidobacterium	animalis	Named	Unassigned	0	0	D86185|AB050136	0	0	0	Bifidobacterium lactis	28025	341
Bifidobacterium breve	0.00896144	214	214	2.15422	0.0100664	44	44	0.537434	0.0122144	7	7	8.7e-05	1.24286e-05	1	4	9.4e-05	2.35e-05	23	163	0.085988	0.000527534	26	26	0.048887	0.00188027	384	384	4.71882	0.0122886	Present	889	Bacteria	Actinobacteria	Actinomycetia	Bifidobacteriales	Bifidobacteriaceae	Bifidobacterium	breve	Named	Unassigned	0	ATCC 15700|CCUG 30511|DSM 20213	AB006658	0	0	0	0	1685	404
Bifidobacterium dentium	0.00886512	214	214	3.4221	0.0159911	44	44	0.186348	0.00423518				0				0	23	163	0.186217	0.00114244	26	26	0.109468	0.00421031	384	384	3.5603	0.00927161	Present	588	Bacteria	Actinobacteria	Actinomycetia	Bifidobacteriales	Bifidobacteriaceae	Bifidobacterium	dentium	Named	Unassigned	0	0	D86183	55	0.16	116	Actinomyces eriksonii	1689	42
Bifidobacterium longum	0.275502	214	214	40.7159	0.190261	44	44	19.7134	0.448032	5	7	0.000191	2.72857e-05	1	4	0.000188	4.7e-05	163	163	118.662	0.727988	26	26	1.16958	0.0449838	384	384	51.7119	0.134666	Present	862	Bacteria	Actinobacteria	Actinomycetia	Bifidobacteriales	Bifidobacteriaceae	Bifidobacterium	longum	Named	Unassigned	0	ATCC 15707|DSM 20219	NR_043437	0	0	0	Previously provisional taxon B54	216816	835
Bifidobacterium scardovii	0.000123929	202	214	0.032144	0.000150206	43	44	0.013561	0.000308205				0				0	23	163	0.004808	2.94969e-05	26	26	0.00558	0.000214615	367	384	0.048255	0.000125664	Present	891	Bacteria	Actinobacteria	Actinomycetia	Bifidobacteriales	Bifidobacteriaceae	Bifidobacterium	scardovii	Named	Unassigned	0	ATCC BAA-773|CCUG 13008|DSM 13734|JCM 12489	AB437363	0	0	0	0	158787	6
Bifidobacterium subtile	3.13895e-05	161	214	0.007321	3.42103e-05	33	44	0.004159	9.45227e-05				0				0	22	163	0.001001	6.1411e-06	23	26	0.001946	7.48462e-05	295	384	0.012003	3.12578e-05	Present	890	Bacteria	Actinobacteria	Actinomycetia	Bifidobacteriales	Bifidobacteriaceae	Bifidobacterium	subtile	Named	Unassigned	0	ATCC 27537|CCUG 34980|DSM 20096|JCM 5822	D89378|D89329	0	0	0	0	77635	2
Bordetella pertussis	0.000569129	213	214	0.018671	8.72477e-05	39	44	0.004632	0.000105273	4	7	2.2e-05	3.14286e-06	1	4	0.000188	4.7e-05	23	163	0.00178	1.09202e-05	26	26	0.412708	0.0158734	380	384	0.041206	0.000107307	Present	828	Bacteria	Proteobacteria	Betaproteobacteria	Burkholderiales	Alcaligenaceae	Bordetella	pertussis	Named	Unassigned	0	0	U04950	0	0	0	Microbe de|Bacterium tussis-convulsivae|Haemophilus pertussis|Hemophilus pertussis|Microbe de la coqueluche	520	6181
Bosea vestrisii	2.25653e-07	9	214	8.3e-05	3.8785e-07	1	44	0.000008	1.81818e-07				0				0				0				0	14	384	9.9e-05	2.57812e-07	Present	636	Bacteria	Proteobacteria	Alphaproteobacteria	Rhizobiales	Bradyrhizobiaceae	Bosea	vestrisii	Named	Unassigned	0	CCUG 43114	U87774	4	0.01	365	0	151416	0
Bradyrhizobium elkanii	3.95131e-06	68	214	0.001047	4.89252e-06	17	44	0.000345	7.84091e-06	1	7	0.000003	4.28571e-07				0	10	163	0.000128	7.85276e-07	9	26	0.000182	7e-06	130	384	0.001622	4.22396e-06	Present	597	Bacteria	Proteobacteria	Alphaproteobacteria	Rhizobiales	Bradyrhizobiaceae	Bradyrhizobium	elkanii	Named	Unassigned	0	0	U35000	0	0	0	0	29448	95
Brevibacterium paucivorans	6.06888e-07	27	214	0.000148	6.91589e-07	7	44	0.000121	2.75e-06				0				0	3	163	1.8e-05	1.10429e-07	1	26	1.8e-05	6.92308e-07	40	384	0.000206	5.36458e-07	Present	340	Bacteria	Actinobacteria	Actinomycetia	Micrococcales	Brevibacteriaceae	Brevibacterium	paucivorans	Named	Unassigned	0	0	0	0	0	0	0	0	0
Brevundimonas diminuta	8.12352e-07	27	214	0.000219	1.02336e-06	9	44	0.00009	2.04545e-06				0				0	4	163	4.3e-05	2.63804e-07	2	26	2.1e-05	8.07692e-07	41	384	0.000311	8.09896e-07	Present	590	Bacteria	Proteobacteria	Alphaproteobacteria	Caulobacterales	Caulobacteraceae	Brevundimonas	diminuta	Named	Unassigned	0	ATCC 14736	D49422	0	0	0	Bacterium parvulum|Pseudomonas diminuta	293	73
Brochothrix thermosphacta	2.22708e-05	181	214	0.006551	3.06121e-05	32	44	0.002249	5.11136e-05				0				0	21	163	0.000431	2.64417e-06	23	26	0.000695	2.67308e-05	306	384	0.008826	2.29844e-05	Present	241	Bacteria	Firmicutes	Bacilli	Bacillales	Listeriaceae	Brochothrix	thermosphacta	Named	Unassigned	0	0	0	0	0	0	0	0	0
Bulleidia extructa	0.000162197	211	214	0.048722	0.000227673	44	44	0.006021	0.000136841				0	1	4	5.7e-05	1.425e-05	23	163	0.004352	2.66994e-05	26	26	0.009715	0.000373654	378	384	0.067703	0.00017631	Present	603	Bacteria	Firmicutes	Erysipelotrichia	Erysipelotrichales	Erysipelotrichaceae	Bulleidia	extructa	Named	Oral	0	DSM 13220	AF220064	11	0.03	267	0	118748	6
Burkholderia cepacia	5.77553e-06	105	214	0.001292	6.03738e-06	26	44	0.000414	9.40909e-06	1	7	0.000003	4.28571e-07	1	4	0.000199	4.975e-05	13	163	0.000126	7.73006e-07	14	26	0.000247	9.5e-06	201	384	0.002582	6.72396e-06	Present	571	Bacteria	Proteobacteria	Betaproteobacteria	Burkholderiales	Burkholderiaceae	Burkholderia	cepacia	Named	Unassigned	0	0	AF097530	16	0.05	224	Pseudomonas kingii|Pseudomonas cepacia|Pseudomonas multivorans	292	2434
Caldilinea aerophila	1.09276e-05	142	214	0.002477	1.15748e-05	26	44	0.000327	7.43182e-06	2	7	6.7e-05	9.57143e-06				0	23	163	0.001147	7.03681e-06	24	26	0.000672	2.58462e-05	248	384	0.004511	1.17474e-05	Present	994	Bacteria	Chloroflexi	Caldilineae	Caldilineales	Caldilineaceae	Caldilinea	aerophila	NonOralRef	NonOralRef	0	0	0	0	0	0	0	133453	5
Campylobacter concisus	0.000586053	214	214	0.115267	0.000538631	44	44	0.043078	0.000979045	7	7	0.103656	0.014808	4	4	0.017878	0.0044695	24	163	0.004198	2.57546e-05	26	26	0.008674	0.000333615	384	384	0.200706	0.000522672	Present	575	Bacteria	Proteobacteria	Epsilonproteobacteria	Campylobacterales	Campylobacteraceae	Campylobacter	concisus	Named	Oral	0	0	L06977	69	0.2	98	0	199	97
Campylobacter curvus	3.93492e-05	120	214	0.012564	5.87103e-05	29	44	0.004273	9.71136e-05				0				0	18	163	0.000887	5.44172e-06	16	26	0.000715	2.75e-05	216	384	0.014693	3.8263e-05	Present	580	Bacteria	Proteobacteria	Epsilonproteobacteria	Campylobacterales	Campylobacteraceae	Campylobacter	curvus	Named	Oral	0	0	L04313	6	0.02	332	Wolinella curva	200	13
Campylobacter gracilis	0.000128032	171	214	0.04758	0.000222336	29	44	0.001705	3.875e-05				0				0	20	163	0.002169	1.33067e-05	14	26	0.000301	1.15769e-05	305	384	0.056048	0.000145958	Present	623	Bacteria	Proteobacteria	Epsilonproteobacteria	Campylobacterales	Campylobacteraceae	Campylobacter	gracilis	Named	Oral	0	0	L04320	362	1.04	16	Bacteroides gracilis	824	42
Campylobacter rectus	9.22209e-06	105	214	0.0032	1.49533e-05	13	44	0.000204	4.63636e-06				0				0	11	163	0.000173	1.06135e-06	13	26	0.000104	4e-06	171	384	0.004084	1.06354e-05	Present	748	Bacteria	Proteobacteria	Epsilonproteobacteria	Campylobacterales	Campylobacteraceae	Campylobacter	rectus	Named	Oral	0	0	L06973	12	0.03	255	Wolinella recta	203	358
Campylobacter showae	6.26758e-05	179	214	0.022677	0.000105967	33	44	0.001254	2.85e-05				0				0	20	163	0.000676	4.14724e-06	22	26	0.000658	2.53077e-05	315	384	0.027508	7.16354e-05	Present	763	Bacteria	Proteobacteria	Epsilonproteobacteria	Campylobacterales	Campylobacteraceae	Campylobacter	showae	Named	Oral	0	ATCC 51146	L06974	69	0.2	98	Wolinella curva ss intermedium[5]|Wolinella X[3]	204	18
Campylobacter sputorum	3.35107e-05	167	214	0.008327	3.89112e-05	29	44	0.001362	3.09545e-05				0				0	20	163	0.001212	7.43558e-06	19	26	0.000507	1.95e-05	301	384	0.016808	4.37708e-05	Present	776	Bacteria	Proteobacteria	Epsilonproteobacteria	Campylobacterales	Campylobacteraceae	Campylobacter	sputorum	Named	Unassigned	0	0	AF022768	0	0	0	Vibrio sputorum	206	73
Campylobacter ureolyticus	0.000118113	185	214	0.031216	0.000145869	38	44	0.009934	0.000225773				0				0	21	163	0.000527	3.23313e-06	18	26	0.000482	1.85385e-05	333	384	0.057292	0.000149198	Present	842	Bacteria	Proteobacteria	Epsilonproteobacteria	Campylobacterales	Campylobacteraceae	Campylobacter	ureolyticus	Named	Unassigned	0	0	L04321	0	0	0	Bacteroides corrodens|Bacteroides ureolyticus	827	15
Candidatus Saccharimonas aalborgensis	4.94062e-07	19	214	8.4e-05	3.92523e-07	1	44	0.0001	2.27273e-06				0				0	1	163	0.000005	3.06748e-08				0	25	384	0.000227	5.91146e-07	Present	988	Bacteria	Saccharibacteria (TM7)	Saccharibacteria (TM7) [C-1]	Saccharibacteria (TM7) [O-1]	Saccharibacteria (TM7) [F-1]	Candidatus Saccharimonas	aalborgensis	NonOralRef	NonOralRef	0	0	0	0	0	0	0	1332188	0
Capnocytophaga gingivalis	2.00083e-05	131	214	0.003822	1.78598e-05	26	44	0.001728	3.92727e-05				0	1	4	9.4e-05	2.35e-05	18	163	0.001056	6.47853e-06	19	26	0.000492	1.89231e-05	224	384	0.009655	2.51432e-05	Present	337	Bacteria	Bacteroidetes	Flavobacteriia	Flavobacteriales	Flavobacteriaceae	Capnocytophaga	gingivalis	Named	Oral	0	0	AY005073	202	0.58	34	0	1017	81
Capnocytophaga granulosa	1.28789e-05	81	214	0.002382	1.11308e-05	16	44	0.001203	2.73409e-05	1	7	0.000003	4.28571e-07				0	13	163	0.000359	2.20245e-06	7	26	0.000259	9.96154e-06	156	384	0.006638	1.72865e-05	Present	325	Bacteria	Bacteroidetes	Flavobacteriia	Flavobacteriales	Flavobacteriaceae	Capnocytophaga	granulosa	Named	Oral	0	0	AY005074|U41347	344	0.99	18	Oral Clone AH015	45242	7
Capnocytophaga haemolytica	1.68088e-05	159	214	0.004061	1.89766e-05	30	44	0.000833	1.89318e-05				0				0	18	163	0.000851	5.22086e-06	20	26	0.000697	2.68077e-05	296	384	0.007711	2.00807e-05	Present	627	Bacteria	Bacteroidetes	Flavobacteriia	Flavobacteriales	Flavobacteriaceae	Capnocytophaga	haemolytica	Named	Oral	0	0	U41349	0	0	0	0	45243	3
Capnocytophaga leadbetteri	1.13872e-05	104	214	0.002074	9.69159e-06	15	44	0.000474	1.07727e-05				0				0	14	163	0.000344	2.11043e-06	10	26	0.000161	6.19231e-06	192	384	0.006535	1.70182e-05	Present	329	Bacteria	Bacteroidetes	Flavobacteriia	Flavobacteriales	Flavobacteriaceae	Capnocytophaga	leadbetteri	Named	Oral	0	0	AY005075|AF385569	39	0.11	146	Oral Clone BM058|Oral Clone BR085|Oral Clone BU084|Oral Strain TFI-F0087	327575	2
Capnocytophaga ochracea	2.92114e-05	171	214	0.004854	2.26822e-05	42	44	0.008941	0.000203205				0				0	20	163	0.001284	7.8773e-06	17	26	0.000781	3.00385e-05	308	384	0.008736	2.275e-05	Present	700	Bacteria	Bacteroidetes	Flavobacteriia	Flavobacteriales	Flavobacteriaceae	Capnocytophaga	ochracea	Named	Oral	0	0	L14635	0	0	0	Bacteroides ochraceus|Fusiformis nucleatus|Ristella ochraceus	1018	148
Capnocytophaga sputigena	0.000175823	208	214	0.041498	0.000193916	44	44	0.015068	0.000342455				0	1	4	0.000188	4.7e-05	23	163	0.003052	1.87239e-05	23	26	0.002723	0.000104731	376	384	0.085514	0.000222693	Present	775	Bacteria	Bacteroidetes	Flavobacteriia	Flavobacteriales	Flavobacteriaceae	Capnocytophaga	sputigena	Named	Oral	0	0	X67609	38	0.11	148	0	1019	102
Cardiobacterium hominis	6.19442e-05	182	214	0.020236	9.45607e-05	27	44	0.001927	4.37955e-05	1	7	0.000003	4.28571e-07	1	4	0.0004	0.0001	20	163	0.004725	2.89877e-05	20	26	0.000518	1.99231e-05	321	384	0.024348	6.34062e-05	Present	633	Bacteria	Proteobacteria	Gammaproteobacteria	Cardiobacteriales	Cardiobacteriaceae	Cardiobacterium	hominis	Named	Oral	0	0	M35014	47	0.13	133	0	2718	134
Cardiobacterium valvarum	6.89276e-05	180	214	0.023255	0.000108668	35	44	0.001834	4.16818e-05				0	1	4	0.002512	0.000628	21	163	0.003925	2.40798e-05	21	26	0.000711	2.73462e-05	313	384	0.0258	6.71875e-05	Present	540	Bacteria	Proteobacteria	Gammaproteobacteria	Cardiobacteriales	Cardiobacteriaceae	Cardiobacterium	valvarum	Named	Oral	0	0	AF144696	13	0.04	244	0	194702	11
Catonella morbi	0.000735714	214	214	0.189349	0.000884808	44	44	0.042497	0.000965841	1	7	0.000003	4.28571e-07	2	4	0.000396	9.9e-05	23	163	0.027299	0.000167479	26	26	0.045339	0.00174381	383	384	0.314588	0.00081924	Present	165	Bacteria	Firmicutes	Clostridia	Clostridiales	Lachnospiraceae [XIV]	Catonella	morbi	Named	Oral	0	0	AF385577|DQ003629|X87151	92	0.26	79	Oral Clone EZ006|Oral Clone MB5_P12	43997	5
Centipeda periodontii	0.000526747	214	214	0.137639	0.000643173	44	44	0.048171	0.0010948				0				0	25	163	0.00642	3.93865e-05	26	26	0.005123	0.000197038	382	384	0.246168	0.000641063	Present	726	Bacteria	Firmicutes	Negativicutes	Selenomonadales	Selenomonadaceae	Centipeda	periodontii	Named	Oral	0	0	AJ010963	9	0.03	294	0	82203	11
Chlamydia pneumoniae	9.63789e-05	180	214	0.007698	3.5972e-05	40	44	0.002632	5.98182e-05				0				0	97	163	0.053263	0.000326767	26	26	0.00185	7.11538e-05	321	384	0.015708	4.09063e-05	Present	733	Bacteria	Chlamydiae	Chlamydiia	Chlamydiales	Chlamydiaceae	Chlamydophila	pneumoniae	Named	Unassigned	0	0	L06108	0	0	0	Chlamydia pneumoniae	83558	3652
Chlorobium limicola	4.44893e-06	92	214	0.001021	4.77103e-06	16	44	0.000164	3.72727e-06				0				0	20	163	0.000376	2.30675e-06	19	26	0.00033	1.26923e-05	173	384	0.001855	4.83073e-06	Present	984	Bacteria	Chlorobi	Chlorobia	Chlorobiales	Chlorobiaceae	Chlorobium	limicola	NonOralRef	NonOralRef	0	0	0	0	0	0	0	1092	0
Comamonadaceae bacterium	1.38907e-05	167	214	0.002874	1.34299e-05	30	44	0.000766	1.74091e-05	3	7	0.00004	5.71429e-06	2	4	0.000157	3.925e-05	22	163	0.000879	5.39264e-06	25	26	0.000954	3.66923e-05	300	384	0.006026	1.56927e-05	Present	894	Bacteria	Proteobacteria	Betaproteobacteria	Burkholderiales	Comamonadaceae	Ottowia	sp. HMT 894	Unnamed	Unassigned	0	0	JQ406530	0	0	0	Comamonadaceae bacterium K1|Comamonadaceae bacterium clone BL117	1658672	0
Comamonas testosteroni	2.26449e-05	108	214	0.001912	8.93458e-06	19	44	0.000403	9.15909e-06	2	7	0.000008	1.14286e-06				0	23	163	0.002581	1.58344e-05	17	26	0.01077	0.000414231	196	384	0.003393	8.83594e-06	Present	858	Bacteria	Proteobacteria	Betaproteobacteria	Burkholderiales	Comamonadaceae	Comamonas	testosteroni	Named	Oral	0	ATCC 11996|DSM 50244	NR_029161	0	0	0	Previously provisional taxon A85	285	326
Corynebacterium accolens	2.76485e-06	55	214	0.000779	3.64019e-06	7	44	8.3e-05	1.88636e-06				0	2	4	0.000293	7.325e-05	3	163	1.5e-05	9.20245e-08	6	26	0.000161	6.19231e-06	76	384	0.000997	2.59635e-06	Present	19	Bacteria	Actinobacteria	Actinomycetia	Corynebacteriales	Corynebacteriaceae	Corynebacterium	accolens	Named	Nasal	0	0	0	0	0	0	0	0	0
Corynebacterium afermentans	5.99762e-07	26	214	0.000137	6.40187e-07	11	44	0.000177	4.02273e-06				0				0	1	163	0.000007	4.29448e-08	2	26	1.1e-05	4.23077e-07	34	384	0.000173	4.50521e-07	Present	30	Bacteria	Actinobacteria	Actinomycetia	Corynebacteriales	Corynebacteriaceae	Corynebacterium	afermentans	Named	Unassigned	0	0	0	0	0	0	0	0	0
Corynebacterium amycolatum	1.56057e-06	49	214	0.000417	1.9486e-06	17	44	0.00018	4.09091e-06				0				0	2	163	0.000009	5.52147e-08	7	26	0.000116	4.46154e-06	74	384	0.000592	1.54167e-06	Present	31	Bacteria	Actinobacteria	Actinomycetia	Corynebacteriales	Corynebacteriaceae	Corynebacterium	amycolatum	Named	Unassigned	0	0	0	0	0	0	0	0	0
Corynebacterium appendicis	1.56295e-06	51	214	0.000409	1.91121e-06	5	44	4.1e-05	9.31818e-07				0	1	4	0.000199	4.975e-05	6	163	4.5e-05	2.76074e-07	8	26	8.6e-05	3.30769e-06	72	384	0.000536	1.39583e-06	Present	33	Bacteria	Actinobacteria	Actinomycetia	Corynebacteriales	Corynebacteriaceae	Corynebacterium	appendicis	Named	Unassigned	0	0	0	0	0	0	0	0	0
Corynebacterium aurimucosum	1.02102e-05	107	214	0.001619	7.56542e-06	20	44	0.000329	7.47727e-06				0	3	4	0.004204	0.001051	11	163	7.7e-05	4.72393e-07	6	26	5.9e-05	2.26923e-06	151	384	0.002309	6.01302e-06	Present	34	Bacteria	Actinobacteria	Actinomycetia	Corynebacteriales	Corynebacteriaceae	Corynebacterium	aurimucosum	Named	Unassigned	0	0	0	0	0	0	0	0	0
Corynebacterium bovis	1.7114e-06	62	214	0.000374	1.74766e-06	14	44	8.2e-05	1.86364e-06				0				0	10	163	7.5e-05	4.60123e-07	13	26	0.000329	1.26538e-05	95	384	0.000581	1.51302e-06	Present	208	Bacteria	Actinobacteria	Actinomycetia	Corynebacteriales	Corynebacteriaceae	Corynebacterium	bovis	Named	Unassigned	0	0	0	0	0	0	0	0	0
Corynebacterium coyleae	1.69834e-07	11	214	5.5e-05	2.57009e-07	1	44	0.000004	9.09091e-08				0				0				0				0	16	384	8.4e-05	2.1875e-07	Present	341	Bacteria	Actinobacteria	Actinomycetia	Corynebacteriales	Corynebacteriaceae	Corynebacterium	coyleae	Named	Unassigned	0	0	0	0	0	0	0	0	0
Corynebacterium diphtheriae	0.000346514	207	214	0.015098	7.05514e-05	43	44	0.005883	0.000133705	7	7	0.135829	0.0194041	4	4	0.092063	0.0230158	68	163	0.019879	0.000121957	26	26	0.00373	0.000143462	355	384	0.019283	5.02161e-05	Present	591	Bacteria	Actinobacteria	Actinomycetia	Corynebacteriales	Corynebacteriaceae	Corynebacterium	diphtheriae	Named	Unassigned	0	0	X82059	0	0	0	Bacillus diphtheriae|Bacterium diphtheriae|Microsporon diphthericum|Microsporon diphtheriticum|Mycobacterium diphtheriae|Pacinia loeffleri	1717	2542
Corynebacterium durum	0.000822795	212	214	0.283792	0.00132613	42	44	0.062086	0.00141105				0	3	4	0.002452	0.000613	21	163	0.003706	2.27362e-05	24	26	0.014702	0.000565462	380	384	0.326055	0.000849102	Present	595	Bacteria	Actinobacteria	Actinomycetia	Corynebacteriales	Corynebacteriaceae	Corynebacterium	durum	Named	Oral	0	0	Z97069	28	0.08	171	0	61592	5
Corynebacterium jeikeium	6.17815e-06	80	214	0.001177	5.5e-06	17	44	0.00048	1.09091e-05				0	3	4	0.001166	0.0002915	10	163	0.00009	5.52147e-07	10	26	0.00012	4.61538e-06	116	384	0.002169	5.64844e-06	Present	47	Bacteria	Actinobacteria	Actinomycetia	Corynebacteriales	Corynebacteriaceae	Corynebacterium	jeikeium	Named	Unassigned	0	0	0	0	0	0	0	0	0
Corynebacterium kroppenstedtii	1.28765e-05	140	214	0.003352	1.56636e-05	28	44	0.000933	2.12045e-05				0	2	4	0.000869	0.00021725	21	163	0.000264	1.61963e-06	19	26	0.000406	1.56154e-05	219	384	0.005018	1.30677e-05	Present	49	Bacteria	Actinobacteria	Actinomycetia	Corynebacteriales	Corynebacteriaceae	Corynebacterium	kroppenstedtii	Named	Unassigned	0	0	0	0	0	0	0	0	0
Corynebacterium macginleyi	7.60451e-06	64	214	0.000521	2.43458e-06	10	44	0.00007	1.59091e-06				0	3	4	0.004976	0.001244	8	163	5.6e-05	3.43558e-07	5	26	3.4e-05	1.30769e-06	98	384	0.000746	1.94271e-06	Present	50	Bacteria	Actinobacteria	Actinomycetia	Corynebacteriales	Corynebacteriaceae	Corynebacterium	macginleyi	Named	Unassigned	0	0	0	0	0	0	0	0	0
Corynebacterium massiliense	1.3266e-06	55	214	0.000324	1.51402e-06	12	44	5.2e-05	1.18182e-06				0				0	12	163	9.6e-05	5.88957e-07	7	26	7.2e-05	2.76923e-06	100	384	0.000573	1.49219e-06	Present	333	Bacteria	Actinobacteria	Actinomycetia	Corynebacteriales	Corynebacteriaceae	Corynebacterium	massiliense	Named	Unassigned	0	0	0	0	0	0	0	0	0
Corynebacterium mastitidis	8.06413e-07	43	214	0.000204	9.53271e-07	5	44	0.00002	4.54545e-07				0	1	4	0.0001	2.5e-05	6	163	5.2e-05	3.19018e-07	3	26	3.2e-05	1.23077e-06	60	384	0.000271	7.05729e-07	Present	328	Bacteria	Actinobacteria	Actinomycetia	Corynebacteriales	Corynebacteriaceae	Corynebacterium	mastitidis	Named	Unassigned	0	0	0	0	0	0	0	0	0
Corynebacterium matruchotii	4.13183e-05	190	214	0.014937	6.97991e-05	32	44	0.000603	1.37045e-05	1	7	0.000003	4.28571e-07	2	4	0.000393	9.825e-05	12	163	0.000212	1.30061e-06	16	26	0.000504	1.93846e-05	314	384	0.018138	4.72344e-05	Present	666	Bacteria	Actinobacteria	Actinomycetia	Corynebacteriales	Corynebacteriaceae	Corynebacterium	matruchotii	Named	Oral	0	0	X82065	169	0.48	41	Actinomyces matruchoti|Bacterionema matruchotii|Cladothrix matruchoti|Oospora matruchoti	43768	18
Corynebacterium minutissimum	2.09382e-06	19	214	0.000145	6.7757e-07	3	44	1.2e-05	2.72727e-07				0	2	4	0.001388	0.000347	1	163	0.000004	2.45399e-08	5	26	3.3e-05	1.26923e-06	28	384	0.000181	4.71354e-07	Present	53	Bacteria	Actinobacteria	Actinomycetia	Corynebacteriales	Corynebacteriaceae	Corynebacterium	minutissimum	Named	Unassigned	0	0	0	0	0	0	0	0	0
Corynebacterium mucifaciens	1.29454e-07	6	214	3.7e-05	1.72897e-07	1	44	0.000004	9.09091e-08				0				0	1	163	0.000006	3.68098e-08				0	12	384	6.2e-05	1.61458e-07	Present	835	Bacteria	Actinobacteria	Actinomycetia	Corynebacteriales	Corynebacteriaceae	Corynebacterium	mucifaciens	Named	Oral	0	0	Y11200	0	0	0	0	57171	6
Corynebacterium otitidis	2.43112e-06	78	214	0.000686	3.20561e-06	16	44	0.000143	3.25e-06				0				0	15	163	0.000161	9.8773e-07	12	26	0.000122	4.69231e-06	116	384	0.000935	2.4349e-06	Present	832	Bacteria	Actinobacteria	Actinomycetia	Corynebacteriales	Corynebacteriaceae	Turicella	otitidis	Named	Unassigned	0	0	X73976	0	0	0	CDC coryneform group ANF-1 like|Corynebacterium otitidis	29321	19
Corynebacterium propinquum	5.83919e-05	145	214	0.00926	4.3271e-05	23	44	0.003385	7.69318e-05	7	7	0.021705	0.00310071	4	4	0.002683	0.00067075	17	163	0.000123	7.54601e-07	18	26	0.001138	4.37692e-05	219	384	0.010872	2.83125e-05	Present	59	Bacteria	Actinobacteria	Actinomycetia	Corynebacteriales	Corynebacteriaceae	Corynebacterium	propinquum	Named	Nasal	0	0	0	0	0	0	0	0	0
Corynebacterium pseudodiphtheriticum	6.20428e-06	43	214	0.00032	1.49533e-06	9	44	0.000113	2.56818e-06				0	1	4	0.004233	0.00105825	2	163	2.8e-05	1.71779e-07	7	26	6.5e-05	2.5e-06	67	384	0.000465	1.21094e-06	Present	60	Bacteria	Actinobacteria	Actinomycetia	Corynebacteriales	Corynebacteriaceae	Corynebacterium	pseudodiphtheriticum	Named	Nasal	0	0	0	0	0	0	0	0	0
Corynebacterium simulans	2.28029e-07	13	214	6.5e-05	3.03738e-07	4	44	2.8e-05	6.36364e-07				0				0				0	1	26	1.7e-05	6.53846e-07	17	384	8.2e-05	2.13542e-07	Present	62	Bacteria	Actinobacteria	Actinomycetia	Corynebacteriales	Corynebacteriaceae	Corynebacterium	simulans	Named	Unassigned	0	0	0	0	0	0	0	0	0
Corynebacterium singulare	1.85154e-06	26	214	0.000209	9.76636e-07	5	44	0.00002	4.54545e-07				0	2	4	0.001064	0.000266	3	163	1.6e-05	9.81595e-08	3	26	1.9e-05	7.30769e-07	33	384	0.000231	6.01563e-07	Present	63	Bacteria	Actinobacteria	Actinomycetia	Corynebacteriales	Corynebacteriaceae	Corynebacterium	singulare	Named	Unassigned	0	0	0	0	0	0	0	0	0
Corynebacterium striatum	2.50095e-05	177	214	0.006589	3.07897e-05	33	44	0.000881	2.00227e-05				0	4	4	0.001051	0.00026275	21	163	0.000905	5.55215e-06	23	26	0.001076	4.13846e-05	304	384	0.010556	2.74896e-05	Present	72	Bacteria	Actinobacteria	Actinomycetia	Corynebacteriales	Corynebacteriaceae	Corynebacterium	striatum	Named	Unassigned	0	0	0	0	0	0	0	0	0
Corynebacterium tuberculostearicum	3.04501e-05	65	214	0.00063	2.94393e-06	14	44	0.000129	2.93182e-06				0	4	4	0.023834	0.0059585	6	163	6.9e-05	4.23313e-07	8	26	9.4e-05	3.61538e-06	80	384	0.000883	2.29948e-06	Present	77	Bacteria	Actinobacteria	Actinomycetia	Corynebacteriales	Corynebacteriaceae	Corynebacterium	tuberculostearicum	Named	Unassigned	0	0	0	0	0	0	0	0	0
Corynebacterium tuscaniense	2.78266e-06	47	214	0.000704	3.28972e-06	8	44	0.00018	4.09091e-06				0				0	7	163	5.1e-05	3.12883e-07	6	26	7.9e-05	3.03846e-06	82	384	0.001329	3.46094e-06	Present	184	Bacteria	Actinobacteria	Actinomycetia	Corynebacteriales	Corynebacteriaceae	Corynebacterium	tuscaniense	Named	Unassigned	0	ATCC BBA-1141	AF287754	0	0	0	Oral Strain TFI A43SC	302449	0
Corynebacterium urealyticum	2.88504e-05	165	214	0.007874	3.67944e-05	35	44	0.005614	0.000127591				0	2	4	0.000476	0.000119	12	163	0.000111	6.80982e-07	7	26	0.00006	2.30769e-06	255	384	0.010157	2.64505e-05	Present	853	Bacteria	Actinobacteria	Actinomycetia	Corynebacteriales	Corynebacteriaceae	Corynebacterium	urealyticum	Named	Unassigned	0	ATCC 43042|DSM 7109	NR_027597	0	0	0	Previously provisional taxon C28 |CDC coryneform group D-2	43771	102
Cronobacter sakazakii	0.00166664	213	214	0.135063	0.000631136	41	44	0.023494	0.000533955	7	7	0.819117	0.117017	4	4	0.181397	0.0453493	23	163	0.009608	5.89448e-05	26	26	0.027149	0.00104419	371	384	0.207481	0.000540315	Present	753	Bacteria	Proteobacteria	Gammaproteobacteria	Enterobacterales	Enterobacteriaceae	Cronobacter	sakazakii	Named	Unassigned	0	0	AB004746	0	0	0	Cronobacter sakazakii|yellow -pigmented Enterobacter cloacae	28141	409
Cryptobacterium curtum	0.000165596	210	214	0.04573	0.000213692	43	44	0.011567	0.000262886				0				0	23	163	0.013164	8.07607e-05	26	26	0.0066	0.000253846	373	384	0.062371	0.000162424	Present	579	Bacteria	Actinobacteria	Coriobacteriia	Eggerthellales	Eggerthellaceae	Cryptobacterium	curtum	Named	Oral	0	0	AB019260	31	0.09	162	0	84163	6
Cupriavidus gilardii	4.16865e-06	87	214	0.000709	3.31308e-06	17	44	0.000243	5.52273e-06	1	7	0.000004	5.71429e-07				0	13	163	0.000156	9.57055e-07	9	26	0.000136	5.23077e-06	165	384	0.002262	5.89063e-06	Present	27	Bacteria	Proteobacteria	Betaproteobacteria	Burkholderiales	Burkholderiaceae	Cupriavidus	gilardii	Named	Unassigned	0	0	AY005039	0	0	0	Strain TFI C37KA	82541	0
Cutibacterium acnes	0.0177385	214	214	0.057323	0.000267864	44	44	0.007313	0.000166205	7	7	0.129407	0.0184867	4	4	0.917847	0.229462	163	163	13.7246	0.0842	26	26	0.012204	0.000469385	384	384	0.087079	0.000226768	Present	530	Bacteria	Actinobacteria	Actinomycetia	Propionibacteriales	Propionibacteriaceae	Cutibacterium	acnes	Named	Oral	0	0	AF145256	70	0.2	97	Corynebacterium acnes|Bacillus acnes|Propionibacterium acnes	1747	4031
Cutibacterium avidum	7.7019e-06	98	214	0.001212	5.66355e-06	25	44	0.000378	8.59091e-06	1	7	0.000003	4.28571e-07	3	4	0.002351	0.00058775	17	163	0.000323	1.9816e-06	19	26	0.000684	2.63077e-05	153	384	0.001534	3.99479e-06	Present	552	Bacteria	Actinobacteria	Actinomycetia	Propionibacteriales	Propionibacteriaceae	Cutibacterium	avidum	Named	Unassigned	0	0	AJ003055	2	0.01	409	Mycobacterium avidum|Corynebacterium avidum|Bacteroides avidus|Propionibacterium avidum	33010	55
Cutibacterium granulosum	7.54869e-06	79	214	0.000992	4.63551e-06	7	44	3.9e-05	8.86364e-07				0	4	4	0.004117	0.00102925	7	163	8.3e-05	5.09202e-07	6	26	6.6e-05	2.53846e-06	95	384	0.001059	2.75781e-06	Present	114	Bacteria	Actinobacteria	Actinomycetia	Propionibacteriales	Propionibacteriaceae	Cutibacterium	granulosum	Named	Unassigned	0	0	0	0	0	0	Propionibacterium granulosum|Corynebacterium granulosum	0	0
Delftia acidovorans	3.2209e-06	46	214	0.000585	2.73364e-06	19	44	0.000457	1.03864e-05	7	7	0.000242	3.45714e-05	1	4	9.4e-05	2.35e-05	10	163	7.4e-05	4.53988e-07	10	26	9.5e-05	3.65385e-06	85	384	0.001165	3.03385e-06	Present	23	Bacteria	Proteobacteria	Betaproteobacteria	Burkholderiales	Comamonadaceae	Delftia	acidovorans	Named	Unassigned	0	0	AB020186	4	0.01	365	Comamonas acidivorans|Comamonas acidovorans|Pseudomonas acidovorans|Pseudomonas desmolytica|Pseudomonas indoloxidans	80866	121
Dermabacter hominis	9.66746e-07	36	214	0.000259	1.21028e-06	4	44	2.7e-05	6.13636e-07				0				0	3	163	1.2e-05	7.36196e-08	3	26	2.7e-05	1.03846e-06	64	384	0.000489	1.27344e-06	Present	354	Bacteria	Actinobacteria	Actinomycetia	Micrococcales	Dermabacteraceae	Dermabacter	hominis	Named	Unassigned	0	0	0	0	0	0	0	0	0
Desulfomicrobium orale	5.17648e-05	164	214	0.009756	4.55888e-05	33	44	0.007582	0.000172318	1	7	0.000005	7.14286e-07				0	21	163	0.002432	1.49202e-05	24	26	0.002657	0.000102192	306	384	0.021154	5.50885e-05	Present	703	Bacteria	Proteobacteria	Deltaproteobacteria	Desulfovibrionales	Desulfomicrobiaceae	Desulfomicrobium	orale	Named	Oral	0	0	AJ251623	2	0.01	409	Desulfomicrobium oralis	132132	3
Desulfovibrio fairfieldensis	0.00217463	187	214	0.743514	0.00347436	32	44	0.010808	0.000245636				0				0	22	163	0.076387	0.000468632	23	26	0.003446	0.000132538	341	384	0.99688	0.00259604	Present	605	Bacteria	Proteobacteria	Deltaproteobacteria	Desulfovibrionales	Desulfovibrionaceae	Desulfovibrio	fairfieldensis	Named	Unassigned	0	0	AJ251630	0	0	0	0	44742	16
Dialister invisus	0.0186664	213	214	5.79207	0.0270657	43	44	1.03973	0.0236302				0				0	36	163	0.940517	0.00577004	26	26	0.858545	0.033021	380	384	7.0862	0.0184536	Present	118	Bacteria	Firmicutes	Negativicutes	Veillonellales	Veillonellaceae	Dialister	invisus	Named	Oral	0	0	AF287787|AF287788	460	1.32	12	Oral Clone BS095|Oral Strain GBA27	218538	24
Dialister micraerophilus	0.000240937	208	214	0.071039	0.000331958	41	44	0.007215	0.000163977				0				0	23	163	0.009239	5.6681e-05	26	26	0.006373	0.000245115	373	384	0.109003	0.000283862	Present	843	Bacteria	Firmicutes	Negativicutes	Veillonellales	Veillonellaceae	Dialister	micraerophilus	Named	Oral	0	0	AF473837	13	0.04	244	Dialister micraerophilus	309120	3
Dialister pneumosintes	0.000126135	184	214	0.036608	0.000171065	35	44	0.002479	5.63409e-05				0				0	22	163	0.001522	9.33742e-06	18	26	0.000962	3.7e-05	327	384	0.064635	0.00016832	Present	736	Bacteria	Firmicutes	Negativicutes	Veillonellales	Veillonellaceae	Dialister	pneumosintes	Named	Oral	0	0	X82500	186	0.53	38	Bacillus pneumosintes|Bacterium pneumosintes|Bacteroides pneumosintes	39950	57
Dietzia cinnamea	1.84561e-06	43	214	0.000599	2.79907e-06	5	44	3.7e-05	8.40909e-07	1	7	0.000003	4.28571e-07				0	6	163	7.9e-05	4.84663e-07	6	26	4.6e-05	1.76923e-06	61	384	0.00079	2.05729e-06	Present	368	Bacteria	Actinobacteria	Actinomycetia	Actinomycetales	Dietziaceae	Dietzia	cinnamea	Named	Unassigned	0	CCUG 50875	AF481211	9	0.03	294	Oral Strain KCL-W5195	321318	0
Dolosigranulum pigrum	9.41853e-05	209	214	0.012974	6.06262e-05	40	44	0.002208	5.01818e-05	1	7	0.00001	1.42857e-06	4	4	0.033416	0.008354	31	163	0.004461	2.73681e-05	26	26	0.002501	9.61923e-05	373	384	0.023734	6.18073e-05	Present	813	Bacteria	Firmicutes	Bacilli	Lactobacillales	Carnobacteriaceae	Dolosigranulum	pigrum	Named	Nasal	0	0	X70907	0	0	0	0	29394	18
Eggerthella lenta	0.0107856	214	214	3.39816	0.0158793	44	44	1.12932	0.0256664				0				0	23	163	0.115876	0.000710896	26	26	0.05818	0.00223769	384	384	4.37996	0.0114061	Present	654	Bacteria	Actinobacteria	Coriobacteriia	Eggerthellales	Eggerthellaceae	Eggerthella	lenta	Named	Unassigned	0	0	AF292375	0	0	0	Bacteroides lentus|Eubacterium lentum|Pseudobacterium lentum	84112	45
Eggerthia catenaformis	0.00032448	214	214	0.109706	0.000512645	44	44	0.008907	0.000202432				0				0	23	163	0.005766	3.53742e-05	26	26	0.009229	0.000354962	382	384	0.139604	0.000363552	Present	569	Bacteria	Firmicutes	Erysipelotrichia	Erysipelotrichales	Erysipelotrichaceae	Eggerthia	catenaformis	Named	Oral	0	ATCC 25536	M23729	9	0.03	294	Bacteroides catenaformis|Catenabacterium catenaforme|Lactobacillus catenaforme	31973	1
Eikenella corrodens	3.32257e-05	153	214	0.011601	5.42103e-05	26	44	0.000795	1.80682e-05				0	1	4	0.000114	2.85e-05	16	163	0.000182	1.11656e-06	14	26	0.000265	1.01923e-05	234	384	0.015019	3.9112e-05	Present	577	Bacteria	Proteobacteria	Betaproteobacteria	Neisseriales	Neisseriaceae	Eikenella	corrodens	Named	Oral	0	0	M22512	30	0.09	164	Bacteroides corrodens|Ristella corrodens	539	906
Enhydrobacter aerosaccus	0.0024597	146	214	0.002216	1.03551e-05	30	44	0.000798	1.81364e-05	5	7	2.9e-05	4.14286e-06	4	4	2.06287	0.515718	23	163	0.000625	3.83436e-06	24	26	0.000785	3.01923e-05	269	384	0.003744	9.75e-06	Present	196	Bacteria	Proteobacteria	Alphaproteobacteria	Rhodospirillales	Rhodospirillales [F-1]	Enhydrobacter	aerosaccus	Named	Unassigned	0	0	0	0	0	0	0	0	0
Enterobacter cancerogenus	0.000518381	205	214	0.16679	0.000779393	42	44	0.030542	0.000694136				0	1	4	0.000199	4.975e-05	42	163	0.016245	9.96626e-05	24	26	0.008133	0.000312808	358	384	0.214568	0.000558771	Present	565	Bacteria	Proteobacteria	Gammaproteobacteria	Enterobacterales	Enterobacteriaceae	Enterobacter	cancerogenus	Named	Unassigned	0	0	Z96078	2	0.01	409	CDC Enteric Group 19|Enterobacter taylorae|Erwinia cancerogena	69218	25
Enterobacter cloacae	0.00467385	212	214	1.53488	0.00717234	43	44	0.106241	0.00241457	7	7	0.000147	2.1e-05	3	4	0.000843	0.00021075	70	163	0.41264	0.00253153	26	26	0.041196	0.00158446	378	384	1.83943	0.00479018	Present	753	Bacteria	Proteobacteria	Gammaproteobacteria	Enterobacterales	Enterobacteriaceae	Cronobacter	sakazakii	Named	Unassigned	0	0	AB004746	0	0	0	Cronobacter sakazakii|yellow -pigmented Enterobacter cloacae	28141	409
Enterobacter hormaechei	0.00340821	214	214	1.00071	0.00467621	44	44	0.181996	0.00413627	7	7	0.183803	0.0262576	4	4	0.013982	0.0034955	23	163	0.051166	0.000313902	26	26	0.087784	0.00337631	384	384	1.35027	0.00351633	Present	634	Bacteria	Proteobacteria	Gammaproteobacteria	Enterobacterales	Enterobacteriaceae	Enterobacter	hormaechei	Named	Unassigned	0	0	AJ853890	135	0.39	53	CDC Enteric Group 75	158836	52
Enterococcus casseliflavus	0.000120158	210	214	0.034608	0.00016172	44	44	0.007341	0.000166841	7	7	0.004869	0.000695571	3	4	0.004336	0.001084	23	163	0.00161	9.8773e-06	25	26	0.001814	6.97692e-05	376	384	0.046595	0.000121341	Present	801	Bacteria	Firmicutes	Bacilli	Lactobacillales	Enterococcaceae	Enterococcus	casseliflavus	Named	Unassigned	0	0	AF039899	282	0.81	22	Enterococcus flavescens|Streptococcus casseliflavus|Streptococcus faecium	37734	207
Enterococcus durans	0.000211232	214	214	0.054723	0.000255715	44	44	0.036262	0.000824136	1	7	0.00001	1.42857e-06	1	4	9.4e-05	2.35e-05	23	163	0.005411	3.31963e-05	26	26	0.007412	0.000285077	381	384	0.073945	0.000192565	Present	880	Bacteria	Firmicutes	Bacilli	Lactobacillales	Enterococcaceae	Enterococcus	durans	Named	Unassigned	0	ATCC 19432	AJ420801	0	0	0	Streptococcus durans	53345	199
Enterococcus faecalis	0.0175441	214	214	0.797671	0.00372743	44	44	0.135124	0.003071	7	7	3.56142	0.508774	4	4	1.28814	0.322035	163	163	7.63272	0.0468265	26	26	0.213347	0.00820565	384	384	1.14367	0.00297831	Present	604	Bacteria	Firmicutes	Bacilli	Lactobacillales	Enterococcaceae	Enterococcus	faecalis	Named	Unassigned	0	0	Y18293	138	0.4	50	Enterocoque Thiercelin|Enterococcus proteiformis|Enterocoque|Micrococcus ovalis|Micrococcus zymogenes|Streptococcus faecalis|Streptococcus glycerinaceus|Streptococcus liquefaciens	1351	11756
Enterococcus italicus	7.19727e-05	172	214	0.021038	9.83084e-05	37	44	0.001657	3.76591e-05	1	7	0.000003	4.28571e-07				0	23	163	0.000549	3.3681e-06	26	26	0.000673	2.58846e-05	302	384	0.036681	9.55234e-05	Present	803	Bacteria	Firmicutes	Bacilli	Lactobacillales	Enterococcaceae	Enterococcus	italicus	Named	Unassigned	0	CCUG 50447|DSM 15952	AJ626902	47	0.13	133	Enterococcus saccharomininmus	246144	17
Enterococcus saccharolyticus	1.5766e-05	189	214	0.004569	2.13505e-05	31	44	0.000606	1.37727e-05				0				0	22	163	0.000753	4.61963e-06	20	26	0.000571	2.19615e-05	320	384	0.006776	1.76458e-05	Present	802	Bacteria	Firmicutes	Bacilli	Lactobacillales	Enterococcaceae	Enterococcus	saccharolyticus	Named	Unassigned	0	0	AF061004	0	0	0	Streptococcus saccharolyticus	41997	17
Erysipelothrix rhusiopathiae	0.000495571	214	214	0.123434	0.000576794	44	44	0.032047	0.000728341	7	7	0.000675	9.64286e-05	1	4	0.00047	0.0001175	23	163	0.023133	0.00014192	26	26	0.035741	0.00137465	384	384	0.201771	0.000525445	Present	484	Bacteria	Firmicutes	Erysipelotrichia	Erysipelotrichales	Erysipelotrichaceae	Erysipelothrix	tonsillarum	Named	Unassigned	0	0	AB034201	0	0	0	Erysipelothrix rhusiopathiae	38402	19
Erysipelothrix tonsillarum	9.84798e-06	145	214	0.002677	1.25093e-05	19	44	0.000244	5.54545e-06				0				0	21	163	0.000461	2.82822e-06	20	26	0.000656	2.52308e-05	259	384	0.004254	1.10781e-05	Present	484	Bacteria	Firmicutes	Erysipelotrichia	Erysipelotrichales	Erysipelotrichaceae	Erysipelothrix	tonsillarum	Named	Unassigned	0	0	AB034201	0	0	0	Erysipelothrix rhusiopathiae	38402	19
Erysipelotrichaceae bacterium	0.000146291	214	214	0.036789	0.000171911	43	44	0.006804	0.000154636	1	7	0.00001	1.42857e-06	1	4	5.7e-05	1.425e-05	23	163	0.009532	5.84785e-05	26	26	0.011328	0.000435692	383	384	0.058657	0.000152753	Present	904	Bacteria	Firmicutes	Erysipelotrichia	Erysipelotrichales	Erysipelotrichaceae	Erysipelotrichaceae [G-1]	bacterium HMT 904	Phylotype	Oral	0	0	JQ406531	0	0	0	Erysipelotrichaceae bacterium clone BL163|Erysipelotrichaceae bacterium K1	128827	0
Escherichia coli	1.0051	214	214	126.66	0.591869	44	44	61.1881	1.39064	7	7	2.74446	0.392066	4	4	0.626223	0.156556	163	163	468.525	2.87439	26	26	18.9997	0.730758	384	384	167.552	0.436333	Present	574	Bacteria	Proteobacteria	Gammaproteobacteria	Enterobacterales	Enterobacteriaceae	Escherichia	coli	Named	Unassigned	0	0	M25588	171	0.49	40	Bacillus coli|Bacterium coli	562	317670
Eubacterium limosum	0.00110324	214	214	0.384134	0.00179502	43	44	0.017477	0.000397205	1	7	0.000005	7.14286e-07				0	23	163	0.007857	4.82025e-05	26	26	0.008463	0.0003255	384	384	0.510994	0.00133071	Present	655	Bacteria	Firmicutes	Clostridia	Clostridiales	Eubacteriaceae [XV]	Eubacterium	limosum	Named	Unassigned	0	0	M59120	0	0	0	Bacteroides limosus|Butyribacterium limosum|Butyribacterium rettgeri|Mycobacterium limosum	1736	91
Fastidiosipila sanguinis	5.89976e-05	207	214	0.014285	6.67523e-05	38	44	0.002494	5.66818e-05				0				0	22	163	0.003482	2.1362e-05	26	26	0.004001	0.000153885	370	384	0.025414	6.61823e-05	Present	935	Bacteria	Firmicutes	Clostridia	Clostridiales	Ruminococcaceae	Fastidiosipila	sanguinis	Named	Unassigned	0	0	KF098649	0	0	0	0	236753	0
Filifactor alocis	9.20392e-05	213	214	0.021046	9.83458e-05	43	44	0.0073	0.000165909				0				0	23	163	0.004067	2.49509e-05	26	26	0.005055	0.000194423	381	384	0.040029	0.000104242	Present	539	Bacteria	Firmicutes	Clostridia	Clostridiales	Peptostreptococcaceae [XI]	Filifactor	alocis	Named	Oral	0	0	AJ006962	108	0.31	67	Fusobacterium alocis	143361	43
Finegoldia magna	0.00115051	214	214	0.159467	0.000745173	44	44	0.049875	0.00113352	1	7	1.3e-05	1.85714e-06	4	4	0.005588	0.001397	160	163	0.484631	0.0029732	26	26	0.021662	0.000833154	384	384	0.247492	0.00064451	Present	662	Bacteria	Firmicutes	Clostridia	Clostridiales	Peptoniphilaceae	Finegoldia	magna	Named	Unassigned	0	ATCC 15794	D14149	0	0	0	Diplococcus magnus|Peptococcus magnus|Peptostreptococcus magnus	1260	68
Firmicutes bacterium	0.00335899	214	214	0.715823	0.00334497	44	44	0.14424	0.00327818	2	7	3.1e-05	4.42857e-06	1	4	8.4e-05	2.1e-05	26	163	0.436799	0.00267975	26	26	0.368276	0.0141645	383	384	1.16302	0.0030287	Present	906	Bacteria	Firmicutes	Mollicutes	Mollicutes [O-2]	Mollicutes [F-2]	Mollicutes [G-2]	bacterium HMT 906	Phylotype	Oral	0	0	KC203059	0	0	0	Firmicutes bacterium clone CP6_C1|Erysipelotrichaceae CP6_C1	31969	0
Flavobacteriaceae bacterium	3.25677e-05	194	214	0.007108	3.3215e-05	37	44	0.001676	3.80909e-05	1	7	0.000003	4.28571e-07				0	22	163	0.00184	1.12883e-05	26	26	0.001538	5.91538e-05	350	384	0.015257	3.97318e-05	Present	907	Bacteria	Bacteroidetes	Flavobacteriia	Flavobacteriales	Flavobacteriaceae	Bergeyella	sp. HMT 907	Phylotype	Oral	0	0	JQ406533	0	0	0	Bergeyella bacterium K1|Flavobacteriaceae bacterium clone BL190	59735	0
Fretibacterium fastidiosum	0.000152717	212	214	0.039179	0.000183079	43	44	0.005732	0.000130273				0				0	23	163	0.010662	6.5411e-05	26	26	0.007131	0.000274269	379	384	0.065884	0.000171573	Present	363	Bacteria	Synergistetes	Synergistia	Synergistales	Synergistaceae	Fretibacterium	fastidiosum	Named	Oral	0	SGP1|DSM 25557|JCM 16858	AF125202|AF125203|AF481215	48	0.14	131	Oral Clone W028 |Oral Clone MCE2_120 | Oral Clone W090| Strain SGP1	651822	4
Fusobacterium gonidiaformans	0.000141602	149	214	0.043057	0.000201201	23	44	0.001363	3.09773e-05				0				0	15	163	0.000267	1.63804e-06	16	26	0.000267	1.02692e-05	258	384	0.074275	0.000193424	Present	860	Bacteria	Fusobacteria	Fusobacteriia	Fusobacteriales	Fusobacteriaceae	Fusobacterium	gonidiaformans	Named	Unassigned	0	ATCC 25563|DSM 19810	GQ179686|M58679	0	0	0	Previously provisional taxon B92	849	12
Fusobacterium hwasookii	5.55107e-05	182	214	0.018517	8.6528e-05	32	44	0.001204	2.73636e-05				0	1	4	5.7e-05	1.425e-05	22	163	0.000562	3.44785e-06	20	26	0.000624	2.4e-05	325	384	0.025776	6.7125e-05	Present	953	Bacteria	Fusobacteria	Fusobacteriia	Fusobacteriales	Fusobacteriaceae	Fusobacterium	hwasookii	Named	Oral	0	ChDC F128(T)	0	0	0	0	0	1583098	0
Fusobacterium naviforme	0.000433548	214	214	0.112806	0.000527131	44	44	0.018903	0.000429614				0				0	23	163	0.028705	0.000176104	26	26	0.02559	0.000984231	383	384	0.179043	0.000466258	Present	689	Bacteria	Fusobacteria	Fusobacteriia	Fusobacteriales	Fusobacteriaceae	Fusobacterium	naviforme	Named	Oral	0	0	0	0	0	0	0	77917	10
Fusobacterium necrophorum	0.000502088	214	214	0.134948	0.000630598	44	44	0.01234	0.000280455	7	7	0.024856	0.00355086	4	4	0.016358	0.0040895	23	163	0.004573	2.80552e-05	26	26	0.006483	0.000249346	384	384	0.2232	0.00058125	Present	690	Bacteria	Fusobacteria	Fusobacteriia	Fusobacteriales	Fusobacteriaceae	Fusobacterium	necrophorum	Named	Oral	0	0	AF044948	0	0	0	Acinomyces pseudonecrophorus|Actinomyces necrophorus|Bacillus necrophorus|Bacillus necroseos|Bacillus necrosus|Bacterium necrophorum|Bacteroides necrophorus|Corynebacterium necrophorum|Fusiformis hemolyticus|Fusiformis necrophorus|Necrobacterium necrophorus|Proactinomyces necrophorus|Sphaerophorus necrophorus|Sphaerophorus pseudonecrophorus|Streptothrix necrophorus|Streptothrix necuphtora	859	957
Fusobacterium nucleatum	0.00312603	214	214	0.724449	0.00338528	44	44	0.033966	0.000771955	7	7	0.00022	3.14286e-05	4	4	0.001194	0.0002985	122	163	0.776797	0.00476563	26	26	0.011343	0.000436269	384	384	1.08415	0.00282331	Present	200	Bacteria	Fusobacteria	Fusobacteriia	Fusobacteriales	Fusobacteriaceae	Fusobacterium	nucleatum subsp. vincentii	Named	Oral	0	0	AF287806|AF287810|AF287805|NZ_AABF02000026	469	1.34	11	Oral Clone AJ050|Oral Clone CZ006|Oral Clone R002	155615	5
Fusobacterium periodonticum	8.30629e-05	199	214	0.026154	0.000122215	38	44	0.002701	6.13864e-05				0				0	20	163	0.001337	8.20245e-06	22	26	0.0008	3.07692e-05	359	384	0.038947	0.000101424	Present	201	Bacteria	Fusobacteria	Fusobacteriia	Fusobacteriales	Fusobacteriaceae	Fusobacterium	periodonticum	Named	Oral	0	0	AF432130|X55405	53	0.15	123	Oral Clone BS011	860	28
Gardnerella vaginalis	0.00111289	214	214	0.278872	0.00130314	44	44	0.242419	0.00550952	5	7	3.1e-05	4.42857e-06	2	4	0.000853	0.00021325	34	163	0.020136	0.000123534	26	26	0.014701	0.000565423	384	384	0.380043	0.000989695	Present	829	Bacteria	Actinobacteria	Actinomycetia	Bifidobacteriales	Bifidobacteriaceae	Gardnerella	vaginalis	Named	Vaginal	0	0	EF194095	1	0	459	Corynebacterium vaginale|Haemophilus hemolyticus|Haemophilus vaginalis	2702	1326
Gemella bergeri	1.70439e-05	174	214	0.00546	2.5514e-05	29	44	0.000359	8.15909e-06				0				0	17	163	0.000447	2.74233e-06	18	26	0.000709	2.72692e-05	296	384	0.007376	1.92083e-05	Present	555	Bacteria	Firmicutes	Bacilli	Bacillales	Gemellaceae	Gemella	bergeri	Named	Oral	0	0	AY005050	0	0	0	Gemella bergeriae|Gemella bergeri	84136	7
Gemella haemolysans	0.00058133	214	214	0.214198	0.00100093	44	44	0.021107	0.000479705				0	3	4	0.002087	0.00052175	22	163	0.002476	1.51902e-05	26	26	0.002983	0.000114731	382	384	0.246629	0.000642263	Present	626	Bacteria	Firmicutes	Bacilli	Bacillales	Gemellaceae	Gemella	haemolysans	Named	Oral	0	0	L14326	537	1.54	8	Neisseria haemolysans	1379	90
Gemella morbillorum	0.000847747	213	214	0.307165	0.00143535	44	44	0.020866	0.000474227	1	7	0.000006	8.57143e-07				0	22	163	0.004475	2.7454e-05	26	26	0.003568	0.000137231	381	384	0.377723	0.000983654	Present	46	Bacteria	Firmicutes	Bacilli	Bacillales	Gemellaceae	Gemella	morbillorum	Named	Oral	0	ATCC 27824	L14327|Y13366	546	1.57	7	Diplococcus morbillorum|Peptostreptococcus morbillorum|Streptococcus morbillorum	29391	151
Gemella sanguinis	0.00394033	214	214	1.49211	0.00697248	44	44	0.087985	0.00199966				0	1	4	0.000376	9.4e-05	23	163	0.013241	8.12331e-05	26	26	0.027406	0.00105408	383	384	1.69664	0.00441833	Present	757	Bacteria	Firmicutes	Bacilli	Bacillales	Gemellaceae	Gemella	sanguinis	Named	Oral	0	0	AY005051	56	0.16	114	0	84135	13
Granulicatella adiacens	0.000314853	214	214	0.11623	0.000543131	43	44	0.006976	0.000158545				0	2	4	0.001796	0.000449	21	163	0.003144	1.92883e-05	21	26	0.0015	5.76923e-05	381	384	0.13546	0.00035276	Present	534	Bacteria	Firmicutes	Bacilli	Lactobacillales	Carnobacteriaceae	Granulicatella	adiacens	Named	Oral	0	0	D50540	515	1.48	9	Abiotrophia adiacens|Abiotrophia adjacens|Streptococcus adjacens	46124	55
Granulicatella elegans	0.000104186	207	214	0.037562	0.000175523	40	44	0.00295	6.70455e-05				0	1	4	5.7e-05	1.425e-05	19	163	0.000718	4.40491e-06	19	26	0.000713	2.74231e-05	366	384	0.045725	0.000119076	Present	596	Bacteria	Firmicutes	Bacilli	Lactobacillales	Carnobacteriaceae	Granulicatella	elegans	Named	Oral	0	0	Y15408	136	0.39	52	Abiotrophia elegans	137732	20
Haematobacter missouriensis	5.90261e-07	22	214	0.000158	7.38318e-07	2	44	1.2e-05	2.72727e-07				0				0	4	163	2.2e-05	1.34969e-07	3	26	2.8e-05	1.07692e-06	36	384	0.000277	7.21354e-07	Present	316	Bacteria	Proteobacteria	Alphaproteobacteria	Rhodobacterales	Rhodobacteraceae	Haematobacter	missouriensis	Named	Unassigned	0	0	0	0	0	0	0	0	0
Haemophilus aegyptius	1.48337e-06	48	214	0.00051	2.38318e-06	8	44	7.1e-05	1.61364e-06				0				0	7	163	0.00005	3.06748e-07	2	26	1.2e-05	4.61538e-07	74	384	0.000606	1.57813e-06	Present	535	Bacteria	Proteobacteria	Gammaproteobacteria	Pasteurellales	Pasteurellaceae	Haemophilus	aegyptius	Named	Oral	0	0	M75044	5	0.01	343	Bacterium pseudo|Bacillus aegyptius|Bacillus conjunctivitidis|Bacterium aegyptiacum|Bacterium conjunctivitis|Hemophilus conjunctivitidis	197575	57
Haemophilus haemolyticus	0.00103253	202	214	0.183127	0.000855734	42	44	0.01803	0.000409773	1	7	0.000003	4.28571e-07	3	4	0.000863	0.00021575	56	163	0.432834	0.00265542	26	26	0.002443	9.39615e-05	366	384	0.232094	0.000604411	Present	851	Bacteria	Proteobacteria	Gammaproteobacteria	Pasteurellales	Pasteurellaceae	Haemophilus	haemolyticus	Named	Oral	0	ATCC 33390	HM596277|JN227763	0	0	0	0	726	56
Haemophilus influenzae	0.0175392	214	214	0.568463	0.00265637	44	44	0.172579	0.00392225	7	7	0.081877	0.0116967	4	4	0.043397	0.0108492	161	163	13.1255	0.0805245	26	26	0.026473	0.00101819	384	384	0.749757	0.00195249	Present	641	Bacteria	Proteobacteria	Gammaproteobacteria	Pasteurellales	Pasteurellaceae	Haemophilus	influenzae	Named	Nasal	0	0	M35019	101	0.29	75	Bacterium influenzae|Coccobacillus pfeifferi|Haemophilus meningitidis|Influenza-bacillus|Mycobacterium influenzae	727	18961
Haemophilus parahaemolyticus	9.17791e-05	162	214	0.026879	0.000125603	24	44	0.005157	0.000117205				0	1	4	0.000285	7.125e-05	20	163	0.0007	4.29448e-06	18	26	0.000579	2.22692e-05	293	384	0.043678	0.000113745	Present	945	Bacteria	Proteobacteria	Gammaproteobacteria	Pasteurellales	Pasteurellaceae	Haemophilus	parahaemolyticus	Named	Oral	0	ATCC 10014	AJ295746	0	0	0	0	735	0
Haemophilus parainfluenzae	0.0138948	212	214	4.9467	0.0231154	44	44	0.426217	0.00968675	3	7	0.00001	1.42857e-06	4	4	0.020153	0.00503825	23	163	0.136025	0.000834509	26	26	0.033228	0.001278	381	384	6.13706	0.0159819	Present	718	Bacteria	Proteobacteria	Gammaproteobacteria	Pasteurellales	Pasteurellaceae	Haemophilus	parainfluenzae	Named	Oral	0	0	EU083530	18	0.05	211	0	729	540
Haemophilus paraphrohaemolyticus	0.000101001	126	214	0.027913	0.000130435	19	44	0.008533	0.000193932				0				0	11	163	0.000113	6.93252e-07	8	26	0.000255	9.80769e-06	226	384	0.048229	0.000125596	Present	35	Bacteria	Proteobacteria	Gammaproteobacteria	Pasteurellales	Pasteurellaceae	Haemophilus	paraphrohaemolyticus	Named	Oral	0	NCTC 10670	AY005034	11	0.03	267	Oral Clone BJ021	736	0
Haemophilus pittmaniae	0.000131232	151	214	0.031093	0.000145294	30	44	0.00303	6.88636e-05				0	1	4	9.4e-05	2.35e-05	19	163	0.001221	7.4908e-06	16	26	0.000388	1.49231e-05	284	384	0.074671	0.000194456	Present	946	Bacteria	Proteobacteria	Gammaproteobacteria	Pasteurellales	Pasteurellaceae	Haemophilus	pittmaniae	Named	Oral	0	CCUG 48703	0	0	0	0	0	249188	0
Haemophilus sputorum	0.000367	166	214	0.119888	0.000560224	29	44	0.00995	0.000226136	3	7	1.4e-05	2e-06	1	4	9.4e-05	2.35e-05	16	163	0.000747	4.58282e-06	18	26	0.002593	9.97308e-05	304	384	0.175728	0.000457625	Present	944	Bacteria	Proteobacteria	Gammaproteobacteria	Pasteurellales	Pasteurellaceae	Haemophilus	sputorum	Named	Oral	0	CCUG 13788	JF506642	0	0	0	0	1078480	0
Hallella seregens	0.000293676	144	214	0.031816	0.000148673	23	44	0.000523	1.18864e-05				0				0	17	163	0.005119	3.14049e-05	22	26	0.003327	0.000127962	271	384	0.20649	0.000537734	Present	583	Bacteria	Bacteroidetes	Bacteroidia	Bacteroidales	Prevotellaceae	Prevotella	dentalis	Named	Oral	0	0	X81876	2	0.01	409	Mitsuokella dentalis|Hallella seregens	52227	4
Helicobacter pylori	0.000353783	213	214	0.035849	0.000167519	43	44	0.005234	0.000118955	7	7	0.134392	0.0191989	4	4	0.038384	0.009596	52	163	0.016042	9.84172e-05	26	26	0.011737	0.000451423	381	384	0.056247	0.000146477	Present	812	Bacteria	Proteobacteria	Epsilonproteobacteria	Campylobacterales	Helicobacteraceae	Helicobacter	pylori	Named	Unassigned	0	0	M88157	0	0	0	Campylobacter pylori|Campylobacter pyloridis|Helicobacter nemestrinae	210	35037
Ignavibacterium album	7.10333e-06	114	214	0.001375	6.42523e-06	23	44	0.000228	5.18182e-06	1	7	0.000004	5.71429e-07	1	4	0.000285	7.125e-05	20	163	0.000424	2.60123e-06	19	26	0.000355	1.36538e-05	221	384	0.00331	8.61979e-06	Present	982	Bacteria	Chlorobi	Ignavibacteria	Ignavibacteriales	Ignavibacteriaceae	Ignavibacterium	album	NonOralRef	NonOralRef	0	0	0	0	0	0	0	591197	0
Janibacter indicus	8.64608e-07	29	214	0.000231	1.07944e-06	5	44	2.4e-05	5.45455e-07	1	7	0.000003	4.28571e-07				0	5	163	0.00004	2.45399e-07	7	26	0.00009	3.46154e-06	46	384	0.00034	8.85417e-07	Present	339	Bacteria	Actinobacteria	Actinomycetia	Micrococcales	Intrasporangiaceae	Janibacter	indicus	Named	Unassigned	0	0	0	0	0	0	0	0	0
Johnsonella ignava	0.000293268	214	214	0.075368	0.000352187	44	44	0.026464	0.000601455	1	7	0.000005	7.14286e-07				0	23	163	0.012138	7.44663e-05	26	26	0.01597	0.000614231	383	384	0.116987	0.000304654	Present	635	Bacteria	Firmicutes	Clostridia	Clostridiales	Lachnospiraceae [XIV]	Johnsonella	ignava	Named	Oral	0	0	X87152	13	0.04	244	0	43995	3
Jonquetella anthropi	6.55428e-05	155	214	0.020687	9.66682e-05	26	44	0.005059	0.000114977				0				0	20	163	0.00079	4.84663e-06	19	26	0.001495	5.75e-05	270	384	0.027156	7.07187e-05	Present	777	Bacteria	Synergistetes	Synergistia	Synergistales	Dethiosulfovibrionaceae	Jonquetella	anthropi	Named	Oral	0	CCUG 53819|CIP 109408	AF481216	5	0.01	343	0	428712	5
Kingella denitrificans	3.47981e-06	77	214	0.000984	4.59813e-06	6	44	0.000126	2.86364e-06				0				0	5	163	7.2e-05	4.41718e-07	6	26	0.000161	6.19231e-06	125	384	0.001587	4.13281e-06	Present	582	Bacteria	Proteobacteria	Betaproteobacteria	Neisseriales	Neisseriaceae	Kingella	denitrificans	Named	Oral	0	0	L06166	30	0.09	164	0	502	30
Kingella kingae	8.32779e-06	116	214	0.001964	9.17757e-06	24	44	0.000682	1.55e-05				0	1	4	0.000168	4.2e-05	17	163	0.000233	1.42945e-06	16	26	0.000353	1.35769e-05	222	384	0.003612	9.40625e-06	Present	646	Bacteria	Proteobacteria	Betaproteobacteria	Neisseriales	Neisseriaceae	Kingella	kingae	Named	Unassigned	0	0	AY551999	0	0	0	Moraxella kingae|Moraxella kingii	504	301
Kingella oralis	9.07363e-07	29	214	0.000253	1.18224e-06	2	44	1.2e-05	2.72727e-07				0				0	3	163	2.4e-05	1.47239e-07	3	26	2.2e-05	8.46154e-07	49	384	0.000453	1.17969e-06	Present	706	Bacteria	Proteobacteria	Betaproteobacteria	Neisseriales	Neisseriaceae	Kingella	oralis	Named	Oral	0	0	L06164	88	0.25	81	Kingella orale	505	6
Klebsiella aerogenes	0.0881762	214	214	35.4888	0.165836	44	44	0.592872	0.0134744	7	7	0.001765	0.000252143	4	4	0.001785	0.00044625	147	163	1.27054	0.00779472	26	26	0.067028	0.002578	383	384	36.8216	0.0958896	Present	153	Bacteria	Proteobacteria	Gammaproteobacteria	Enterobacterales	Enterobacteriaceae	Klebsiella	aerogenes	Named	Unassigned	0	0	0	0	0	0	0	0	0
Klebsiella pneumoniae	0.409463	214	214	116.192	0.542953	44	44	13.479	0.306341	7	7	1.26287	0.18041	4	4	0.25758	0.064395	163	163	55.4243	0.340026	26	26	1.94195	0.0746904	384	384	156.209	0.406794	Present	731	Bacteria	Proteobacteria	Gammaproteobacteria	Enterobacterales	Enterobacteriaceae	Klebsiella	pneumoniae	Named	Unassigned	0	0	Y17657	4	0.01	365	Bacillus pneumoniae|Bacterium pneumoniae|Hyalococcus pneumoniae	573	16035
Kluyvera ascorbata	0.000300312	198	214	0.069144	0.000323103	34	44	0.084383	0.0019178	1	7	0.000003	4.28571e-07				0	19	163	0.003316	2.03436e-05	17	26	0.002696	0.000103692	327	384	0.093321	0.000243023	Present	865	Bacteria	Proteobacteria	Gammaproteobacteria	Enterobacterales	Enterobacteriaceae	Kluyvera	ascorbata	Named	Unassigned	0	ATCC 33433|DSM 4611	AF176566|NR_028677	0	0	0	Previously provisional taxon B86	51288	46
Kocuria palustris	3.18848e-05	69	214	0.000583	2.7243e-06	15	44	9.4e-05	2.13636e-06	7	7	0.021081	0.00301157	3	4	0.003937	0.00098425	9	163	7.8e-05	4.78528e-07	8	26	0.000329	1.26538e-05	99	384	0.000745	1.9401e-06	Present	84	Bacteria	Actinobacteria	Actinomycetia	Actinomycetales	Micrococcaceae	Kocuria	palustris	Named	Unassigned	0	0	0	0	0	0	0	0	0
Kocuria rhizophila	1.25903e-05	114	214	0.003545	1.65654e-05	24	44	0.000562	1.27727e-05				0	1	4	0.000419	0.00010475	16	163	0.000171	1.04908e-06	15	26	0.000242	9.30769e-06	178	384	0.005662	1.47448e-05	Present	197	Bacteria	Actinobacteria	Actinomycetia	Actinomycetales	Micrococcaceae	Kocuria	rhizophila	Named	Unassigned	0	0	0	0	0	0	0	0	0
Kytococcus sedentarius	0.000103944	209	214	0.036749	0.000171724	43	44	0.004989	0.000113386				0	1	4	5.7e-05	1.425e-05	23	163	0.002165	1.32822e-05	24	26	0.002442	9.39231e-05	354	384	0.041119	0.000107081	Present	855	Bacteria	Actinobacteria	Actinomycetia	Actinomycetales	Dermacoccaceae	Kytococcus	sedentarius	Named	Unassigned	0	ATCC 14392|DSM 20547	AJ717359	0	0	0	Previously provisional taxon A81| Micrococcus sedentarius	1276	13
Lachnoanaerobaculum orale	7.57043e-05	209	214	0.021992	0.000102766	42	44	0.004152	9.43636e-05				0				0	23	163	0.001946	1.19387e-05	26	26	0.002538	9.76154e-05	375	384	0.033115	8.6237e-05	Present	82	Bacteria	Firmicutes	Clostridia	Clostridiales	Lachnospiraceae [XIV]	Lachnoanaerobaculum	orale	Named	Oral	0	CCUG 60305|N1|DSM 24533	AF385552|HQ877677	15	0.04	228	Lachnospiraceae bacterium oral taxon 082 str. F0431 | Lachnospiraceae sp. strain F0431| Lachnospiraceae [G-1] sp. oral taxon 082 | Clone BE088	979627	1
Lachnoanaerobaculum saburreum	0.0004941	214	214	0.145014	0.000677636	44	44	0.025106	0.000570591				0	1	4	8.4e-05	2.1e-05	23	163	0.009186	5.63558e-05	26	26	0.013877	0.000533731	383	384	0.222765	0.000580117	Present	494	Bacteria	Firmicutes	Clostridia	Clostridiales	Lachnospiraceae [XIV]	Lachnoanaerobaculum	saburreum	Named	Oral	0	JCM11021	AB525414|AY349376	109	0.31	66	Eubacterium saburreum| Oral Clone IR009	467210	2
Lachnoanaerobaculum umeaense	0.000168666	213	214	0.041972	0.000196131	43	44	0.003446	7.83182e-05	1	7	0.000004	5.71429e-07				0	23	163	0.004916	3.01595e-05	26	26	0.005294	0.000203615	382	384	0.086385	0.000224961	Present	107	Bacteria	Firmicutes	Clostridia	Clostridiales	Lachnospiraceae [XIV]	Lachnoanaerobaculum	umeaense	Named	Oral	0	0	AF287777|FJ796700|FJ577253	54	0.15	118	Oral Strain C27KA | Oral Strain F0167| Lachnospiraceae [G-1] sp. oral taxon 107 |Lachnospiraceae bacterium oral taxon 107	617123	1
Lachnospiraceae bacterium	0.00017372	214	214	0.04969	0.000232196	44	44	0.009395	0.000213523				0				0	23	163	0.0052	3.19018e-05	26	26	0.005715	0.000219808	381	384	0.076272	0.000198625	Present	82	Bacteria	Firmicutes	Clostridia	Clostridiales	Lachnospiraceae [XIV]	Lachnoanaerobaculum	orale	Named	Oral	0	CCUG 60305|N1|DSM 24533	AF385552|HQ877677	15	0.04	228	Lachnospiraceae bacterium oral taxon 082 str. F0431 | Lachnospiraceae sp. strain F0431| Lachnospiraceae [G-1] sp. oral taxon 082 | Clone BE088	979627	1
Lactobacillus acidophilus	0.000324822	179	214	0.124922	0.000583748	29	44	0.001648	3.74545e-05				0				0	21	163	0.000953	5.84663e-06	23	26	0.003664	0.000140923	279	384	0.142313	0.000370607	Present	529	Bacteria	Firmicutes	Bacilli	Lactobacillales	Lactobacillaceae	Lactobacillus	acidophilus	Named	Unassigned	0	0	AB008203	4	0.01	365	Bacillus acidophilus|Thermobacterium intestinale	1579	2645
Lactobacillus crispatus	0.0109	214	214	2.5749	0.0120322	44	44	0.05646	0.00128318	7	7	2.14896	0.306994	4	4	0.252008	0.063002	68	163	0.027364	0.000167877	26	26	0.055763	0.00214473	384	384	4.06237	0.0105791	Present	817	Bacteria	Firmicutes	Bacilli	Lactobacillales	Lactobacillaceae	Lactobacillus	crispatus	Named	Oral	0	0	Y17362	10	0.03	280	Eubacterium crispatum	47770	202
Lactobacillus gasseri	0.000803245	183	214	0.267064	0.00124796	40	44	0.0349	0.000793182	1	7	0.000003	4.28571e-07				0	22	163	0.034724	0.000213031	25	26	0.054613	0.0021005	328	384	0.285028	0.00074226	Present	615	Bacteria	Firmicutes	Bacilli	Lactobacillales	Lactobacillaceae	Lactobacillus	gasseri	Named	Oral	0	0	M58820	279	0.8	24	0	1596	335
Lactobacillus iners	0.000844479	214	214	0.267238	0.00124878	44	44	0.072843	0.00165552	1	7	0.000003	4.28571e-07				0	23	163	0.008976	5.50675e-05	26	26	0.0241	0.000926923	384	384	0.337891	0.000879924	Present	838	Bacteria	Firmicutes	Bacilli	Lactobacillales	Lactobacillaceae	Lactobacillus	iners	Named	Vaginal	0	0	Y16329	4	0.01	365	Lactobacillus sp. EF group 47	147802	48
Lactobacillus jensenii	0.000440872	203	214	0.052253	0.000244173	43	44	0.009872	0.000224364	1	7	1.3e-05	1.85714e-06	1	4	0.000114	2.85e-05	143	163	0.23872	0.00146454	26	26	0.003453	0.000132808	362	384	0.066789	0.00017393	Present	839	Bacteria	Firmicutes	Bacilli	Lactobacillales	Lactobacillaceae	Lactobacillus	jensenii	Named	Vaginal	0	0	AF243159	0	0	0	0	109790	89
Lactobacillus johnsonii	0.00195128	204	214	0.719706	0.00336311	43	44	0.03219	0.000731591				0				0	23	163	0.007116	4.36564e-05	25	26	0.001788	6.87692e-05	361	384	0.882182	0.00229735	Present	819	Bacteria	Firmicutes	Bacilli	Lactobacillales	Lactobacillaceae	Lactobacillus	johnsonii	Named	Unassigned	0	0	AJ002515	1	0	459	0	33959	219
Lactobacillus ultunensis	0.000214105	127	214	0.083638	0.000390832	20	44	0.003075	6.98864e-05				0				0	18	163	0.000425	2.60736e-06	17	26	0.002714	0.000104385	190	384	0.090424	0.000235479	Present	461	Bacteria	Firmicutes	Bacilli	Lactobacillales	Lactobacillaceae	Lactobacillus	ultunensis	Named	Unassigned	0	CCUG 48460	AY349383	103	0.3	73	Oral Clone HT070	227945	0
Lactococcus lactis	0.00200068	214	214	0.584354	0.00273063	44	44	0.141011	0.0032048	7	7	0.000803	0.000114714	2	4	0.001782	0.0004455	23	163	0.049507	0.000303724	26	26	0.06878	0.00264538	384	384	0.838336	0.00218317	Present	804	Bacteria	Firmicutes	Bacilli	Lactobacillales	Streptococcaceae	Lactococcus	lactis	Named	Oral	0	0	M58837	208	0.6	30	Bacterium lacti|Bacterium lactis|Streptococcus lactis	1358	4733
Lautropia mirabilis	0.000115894	179	214	0.040728	0.000190318	24	44	0.004221	9.59318e-05				0				0	11	163	0.000403	2.47239e-06	14	26	0.000815	3.13462e-05	319	384	0.051416	0.000133896	Present	22	Bacteria	Proteobacteria	Betaproteobacteria	Burkholderiales	Burkholderiaceae	Lautropia	mirabilis	Named	Oral	0	0	AY005030|X73223	138	0.4	50	0	47671	7
Lawsonella clevelandensis	0.00118601	187	214	0.038223	0.000178612	40	44	0.004016	9.12727e-05	1	7	0.000003	4.28571e-07	4	4	0.910143	0.227536	23	163	0.001818	1.11534e-05	26	26	0.0015	5.76923e-05	320	384	0.042914	0.000111755	Present	173	Bacteria	Actinobacteria	Actinomycetia	Corynebacteriales	Corynebacteriales [F-1]	Lawsonella	clevelandensis	Named	Skin	0	0	0	0	0	0	0	0	0
Leptotrichia buccalis	1.28112e-05	144	214	0.003481	1.62664e-05	24	44	0.000691	1.57045e-05				0				0	20	163	0.000381	2.33742e-06	18	26	0.000374	1.43846e-05	245	384	0.00586	1.52604e-05	Present	563	Bacteria	Fusobacteria	Fusobacteriia	Fusobacteriales	Leptotrichiaceae	Leptotrichia	buccalis	Named	Oral	0	ATCC 14201	L37788	12	0.03	255	Leptothrix buccalis	40542	83
Leptotrichia hofstadii	0.000427479	214	214	0.130844	0.000611421	42	44	0.010468	0.000237909	1	7	0.000003	4.28571e-07				0	23	163	0.003011	1.84724e-05	26	26	0.005981	0.000230038	384	384	0.20963	0.000545911	Present	224	Bacteria	Fusobacteria	Fusobacteriia	Fusobacteriales	Leptotrichiaceae	Leptotrichia	hofstadii	Named	Oral	0	0	AF287813	17	0.05	218	Oral Strain TFI-FAC5	157688	1
Leptotrichia hongkongensis	1.77233e-05	120	214	0.008538	3.98972e-05	20	44	0.000369	8.38636e-06				0				0	12	163	0.000156	9.57055e-07	12	26	0.000198	7.61538e-06	183	384	0.005662	1.47448e-05	Present	213	Bacteria	Fusobacteria	Fusobacteriia	Fusobacteriales	Leptotrichiaceae	Leptotrichia	hongkongensis	Named	Oral	0	HKU24	EU919515|AF287811	12	0.03	255	Oral Clone DA065	554406	1
Leptotrichia shahii	2.40606e-05	120	214	0.006674	3.11869e-05	26	44	0.001602	3.64091e-05				0				0	18	163	0.000739	4.53374e-06	15	26	0.000229	8.80769e-06	223	384	0.011015	2.86849e-05	Present	214	Bacteria	Fusobacteria	Fusobacteriia	Fusobacteriales	Leptotrichiaceae	Leptotrichia	shahii	Named	Oral	0	0	AF366268	8	0.02	309	Oral Clone DE081	157691	1
Leptotrichia wadei	5.14941e-05	204	214	0.01503	7.02336e-05	39	44	0.002433	5.52955e-05	1	7	0.000003	4.28571e-07	1	4	9.4e-05	2.35e-05	23	163	0.001365	8.37423e-06	25	26	0.001371	5.27308e-05	362	384	0.023062	6.00573e-05	Present	222	Bacteria	Fusobacteria	Fusobacteriia	Fusobacteriales	Leptotrichiaceae	Leptotrichia	wadei	Named	Oral	0	0	AF287816	50	0.14	127	Leptotrichia wadeii|Oral Strain TFI-A39FD	157687	1
Listeria monocytogenes	0.00161631	214	214	0.137363	0.000641883	44	44	0.044137	0.00100311	7	7	0.82456	0.117794	4	4	0.037507	0.00937675	123	163	0.110712	0.000679215	26	26	0.03125	0.00120192	384	384	0.175401	0.000456773	Present	825	Bacteria	Firmicutes	Bacilli	Bacillales	Listeriaceae	Listeria	monocytogenes	Named	Unassigned	0	0	EU090894	0	0	0	Bacterium monocytogenes|Corynebacterium infantisepticum|Corynebacterium parvulum|Erysipelothrix monocytogenes|Listerella hepatolytica	1639	14669
Lysinibacillus fusiformis	1.62637e-05	160	214	0.004565	2.13318e-05	34	44	0.000645	1.46591e-05	5	7	4.8e-05	6.85714e-06				0	21	163	0.000442	2.71166e-06	23	26	0.000734	2.82308e-05	294	384	0.00726	1.89062e-05	Present	614	Bacteria	Firmicutes	Bacilli	Bacillales	Bacillaceae	Lysinibacillus	fusiformis	Named	Unassigned	0	0	M77486	0	0	0	Aerobacillus fusiformis|Bacillus sphaericus	28031	36
Megasphaera micronuciformis	0.0120205	214	214	4.88143	0.0228104	44	44	0.074573	0.00169484	1	7	0.000008	1.14286e-06				0	25	163	0.009857	6.04724e-05	26	26	0.008699	0.000334577	383	384	5.14673	0.0134029	Present	122	Bacteria	Firmicutes	Negativicutes	Veillonellales	Veillonellaceae	Megasphaera	micronuciformis	Named	Oral	0	0	AF385566|AY278622	114	0.33	62	Oral Clone BU057|Oral Strain P4A_FAAD16	187326	2
Melioribacter roseus	1.08302e-05	123	214	0.002471	1.15467e-05	31	44	0.000453	1.02955e-05	5	7	1.7e-05	2.42857e-06	1	4	0.000171	4.275e-05	22	163	0.000852	5.22699e-06	24	26	0.000562	2.16154e-05	237	384	0.004593	1.19609e-05	Present	983	Bacteria	Chlorobi	Ignavibacteria	Ignavibacteriales	Melioribacteraceae	Melioribacter	roseus	NonOralRef	NonOralRef	0	0	0	0	0	0	0	1134405	0
Mesorhizobium loti	1.20903e-06	31	214	0.00031	1.4486e-06	6	44	2.8e-05	6.36364e-07	1	7	2.1e-05	3e-06	1	4	0.0001	2.5e-05	8	163	3.9e-05	2.39264e-07	2	26	3.7e-05	1.42308e-06	63	384	0.000483	1.25781e-06	Present	659	Bacteria	Proteobacteria	Alphaproteobacteria	Rhizobiales	Rhizobiaceae	Mesorhizobium	loti	Named	Unassigned	0	0	U50166	3	0.01	387	Mesorhizobium loti	381	36
Methanobrevibacter oralis	5.2057e-05	173	214	0.015649	7.31262e-05	29	44	0.001502	3.41364e-05	1	7	0.000003	4.28571e-07	1	4	0.000498	0.0001245	19	163	0.002053	1.25951e-05	20	26	0.003495	0.000134423	301	384	0.020632	5.37292e-05	Present	815	Archaea	Euryarchaeota	Methanobacteria	Methanobacteriales	Methanobacteriaceae	Methanobrevibacter	oralis	Named	Oral	0	0	0	0	0	0	0	66851	24
Micavibrio aeruginosavorus	1.03527e-05	144	214	0.002248	1.05047e-05	26	44	0.000354	8.04545e-06	4	7	1.5e-05	2.14286e-06				0	20	163	0.000889	5.45399e-06	25	26	0.001199	4.61154e-05	262	384	0.004012	1.04479e-05	Present	330	Bacteria	Proteobacteria	Alphaproteobacteria	Alphaproteobacteria [O-1]	Alphaproteobacteria [F-1]	Micavibrio	aeruginosavorus	Named	Unassigned	0	0	0	0	0	0	0	0	0
Microbacterium ginsengisoli	7.95724e-07	29	214	0.000205	9.57944e-07	1	44	0.000004	9.09091e-08	1	7	0.000008	1.14286e-06				0	9	163	0.000126	7.73006e-07	2	26	3.8e-05	1.46154e-06	43	384	0.000289	7.52604e-07	Present	185	Bacteria	Actinobacteria	Actinomycetia	Micrococcales	Microbacteriaceae	Microbacterium	ginsengisoli	Named	Unassigned	0	DSM 18659	AF385527	2	0.01	409	Oral Clone AV005b	400772	0
Micrococcus luteus	4.80166e-06	119	214	0.001326	6.19626e-06	30	44	0.000342	7.77273e-06	1	7	0.000003	4.28571e-07				0	20	163	0.000312	1.91411e-06	14	26	0.000168	6.46154e-06	194	384	0.001892	4.92708e-06	Present	87	Bacteria	Actinobacteria	Actinomycetia	Actinomycetales	Micrococcaceae	Micrococcus	luteus	Named	Unassigned	0	0	0	0	0	0	0	0	0
Mitsuokella multacida	0.05043	214	214	18.7858	0.0877841	44	44	2.91208	0.0661836	1	7	0.000003	4.28571e-07				0	23	163	0.013708	8.40982e-05	26	26	0.003567	0.000137192	382	384	20.747	0.0540286	Present	684	Bacteria	Firmicutes	Negativicutes	Selenomonadales	Selenomonadaceae	Mitsuokella	multacida	Named	Unassigned	0	0	X81878	0	0	0	Bacteroides multiacidus|Mitsuokella multiacidus	52226	4
Mobiluncus mulieris	0.000114451	206	214	0.027728	0.00012957	40	44	0.005602	0.000127318				0	1	4	0.0001	2.5e-05	23	163	0.010091	6.1908e-05	26	26	0.006643	0.0002555	371	384	0.046204	0.000120323	Present	830	Bacteria	Actinobacteria	Actinomycetia	Actinomycetales	Actinomycetaceae	Mobiluncus	mulieris	Named	Unassigned	0	0	AJ427625	0	0	0	Falcivibrio grandis	2052	24
Mogibacterium diversum	0.00209343	214	214	0.723032	0.00337865	44	44	0.105458	0.00239677				0	1	4	0.000597	0.00014925	23	163	0.022175	0.000136043	26	26	0.059667	0.00229488	384	384	0.851737	0.00221807	Present	593	Bacteria	Firmicutes	Clostridia	Clostridiales	Peptostreptococcaceae [XI]	Mogibacterium	diversum	Named	Oral	0	0	AB037874	2	0.01	409	0	114527	1
Mogibacterium pumilum	0.000467013	214	214	0.151436	0.000707645	44	44	0.032425	0.000736932	1	7	0.000003	4.28571e-07				0	23	163	0.005621	3.44847e-05	26	26	0.010112	0.000388923	383	384	0.193628	0.00050424	Present	742	Bacteria	Firmicutes	Clostridia	Clostridiales	Peptostreptococcaceae [XI]	Mogibacterium	pumilum	Named	Unassigned	0	0	AB021701	3	0.01	387	0	86332	1
Mogibacterium timidum	0.000119855	208	214	0.038733	0.000180995	42	44	0.00574	0.000130455				0				0	23	163	0.001893	1.16135e-05	26	26	0.003026	0.000116385	373	384	0.051526	0.000134182	Present	42	Bacteria	Firmicutes	Clostridia	Clostridiales	Peptostreptococcaceae [XI]	Mogibacterium	timidum	Named	Oral	0	0	U13042	94	0.27	78	Eubacterium timidum	35519	9
Moraxella catarrhalis	0.000129185	173	214	0.008517	3.97991e-05	23	44	0.000261	5.93182e-06	7	7	0.050241	0.00717729	4	4	0.036911	0.00922775	15	163	0.000631	3.87117e-06	20	26	0.000959	3.68846e-05	284	384	0.011254	2.93073e-05	Present	833	Bacteria	Proteobacteria	Gammaproteobacteria	Pseudomonadales	Moraxellaceae	Moraxella	catarrhalis	Named	Nasal	0	0	U10876	0	0	0	Moraxella Bovre|Branhamella catarrhalis|Mikrokkokus catarrhalis	480	2148
Moraxella lincolnii	6.61045e-06	51	214	0.000417	1.9486e-06	6	44	6.3e-05	1.43182e-06				0	2	4	0.004127	0.00103175	9	163	0.000174	1.06748e-06	8	26	0.000115	4.42308e-06	92	384	0.00067	1.74479e-06	Present	154	Bacteria	Proteobacteria	Gammaproteobacteria	Pseudomonadales	Moraxellaceae	Moraxella	lincolnii	Named	Nasal	0	0	0	0	0	0	0	0	0
Moraxella nonliquefaciens	4.64014e-06	49	214	0.000861	4.02336e-06	7	44	4.7e-05	1.06818e-06				0	3	4	0.00108	0.00027	4	163	4.6e-05	2.82209e-07	7	26	0.000196	7.53846e-06	96	384	0.001677	4.36719e-06	Present	98	Bacteria	Proteobacteria	Gammaproteobacteria	Pseudomonadales	Moraxellaceae	Moraxella	nonliquefaciens	Named	Nasal	0	0	0	0	0	0	0	0	0
Moraxella osloensis	0.0185006	123	214	0.002788	1.3028e-05	24	44	0.000572	1.3e-05	7	7	0.008344	0.001192	4	4	15.56	3.89	11	163	0.00016	9.81595e-07	18	26	0.000414	1.59231e-05	235	384	0.005211	1.35703e-05	Present	711	Bacteria	Proteobacteria	Gammaproteobacteria	Pseudomonadales	Moraxellaceae	Moraxella	osloensis	Named	Unassigned	0	0	X95304	4	0.01	365	Moraxella Bovre	34062	64
Mycobacterium leprae	0.000389595	156	214	0.021135	9.87617e-05	3	44	1.2e-05	2.72727e-07	7	7	0.208786	0.0298266	4	4	0.06536	0.01634	7	163	0.00004	2.45399e-07	16	26	0.004722	0.000181615	263	384	0.027984	7.2875e-05	Present	823	Bacteria	Actinobacteria	Actinomycetia	Corynebacteriales	Mycobacteriaceae	Mycobacterium	leprae	Named	Unassigned	0	0	X53999	0	0	0	Bacillus leprae	1769	6105
Mycobacterium tuberculosis	0.0102078	214	214	0.37953	0.0017735	44	44	0.0517	0.001175	7	7	4.21783	0.602547	4	4	1.84862	0.462155	109	163	0.113435	0.00069592	26	26	1.51717	0.0583527	384	384	0.466688	0.00121533	Present	822	Bacteria	Actinobacteria	Actinomycetia	Corynebacteriales	Mycobacteriaceae	Mycobacterium	tuberculosis	Named	Unassigned	0	0	X52917	0	0	0	Bacterium tuberculosis|Bacillus tuberculosis	1773	47670
Mycoplasma fermentans	9.038e-07	23	214	0.000214	1e-06	1	44	0.000004	9.09091e-08				0				0	6	163	5.2e-05	3.19018e-07	11	26	0.000164	6.30769e-06	46	384	0.000327	8.51562e-07	Present	607	Bacteria	Firmicutes	Mollicutes	Mycoplasmatales	Mycoplasmataceae	Mycoplasma	fermentans	Named	Unassigned	0	0	M24289	0	0	0	Asterococcus fermentans|Micromyces hominis|Schizoplasma fermentans	2115	378
Mycoplasma genitalium	4.29929e-07	14	214	6.6e-05	3.08411e-07	3	44	1.2e-05	2.72727e-07				0				0	7	163	3.7e-05	2.26994e-07	3	26	2.4e-05	9.23077e-07	27	384	0.000223	5.80729e-07	Present	616	Bacteria	Firmicutes	Mollicutes	Mycoplasmatales	Mycoplasmataceae	Mycoplasma	genitalium	Named	Unassigned	0	0	X77334	0	0	0	0	2097	862
Mycoplasma hominis	1.14169e-05	134	214	0.00181	8.45794e-06	29	44	0.001362	3.09545e-05	1	7	0.000003	4.28571e-07				0	16	163	0.000375	2.30061e-06	17	26	0.002248	8.64615e-05	228	384	0.003815	9.9349e-06	Present	632	Bacteria	Firmicutes	Mollicutes	Mycoplasmatales	Mycoplasmataceae	Mycoplasma	hominis	Named	Unassigned	0	0	AJ002265	1	0	459	Asterococcus hominis|Micromyces hominis|Schizoplasma hominis	2098	1523
Mycoplasma lipophilum	9.50119e-09				0				0				0				0				0	1	26	0.000008	3.07692e-07				0	Present	656	Bacteria	Firmicutes	Mollicutes	Mycoplasmatales	Mycoplasmataceae	Mycoplasma	lipophilum	Named	Oral	0	0	M24581	0	0	0	Mycoplasma lipophiliae	2117	6
Mycoplasma orale	8.27791e-07	29	214	0.000217	1.01402e-06	4	44	0.00002	4.54545e-07				0				0	6	163	5.4e-05	3.31288e-07	9	26	0.000132	5.07692e-06	44	384	0.000274	7.13542e-07	Present	561	Bacteria	Firmicutes	Mollicutes	Mycoplasmatales	Mycoplasmataceae	Mycoplasma	buccale	Named	Unassigned	0	0	AF125586	0	0	0	Mycoplasma orale type 2	55602	2
Mycoplasma pneumoniae	2.22257e-05	81	214	0.001545	7.21963e-06	9	44	7.2e-05	1.63636e-06				0	3	4	0.014568	0.003642	16	163	0.000129	7.91411e-07	9	26	0.000121	4.65385e-06	130	384	0.002279	5.9349e-06	Present	732	Bacteria	Firmicutes	Mollicutes	Mycoplasmatales	Mycoplasmataceae	Mycoplasma	pneumoniae	Named	Unassigned	0	0	M29061	0	0	0	Filterable agent|Schizoplasma pneumoniae	2104	5125
Mycoplasma salivarium	7.74347e-07	22	214	0.000137	6.40187e-07	7	44	4.8e-05	1.09091e-06	1	7	0.000004	5.71429e-07				0	9	163	5.6e-05	3.43558e-07	11	26	0.000171	6.57692e-06	42	384	0.000236	6.14583e-07	Present	754	Bacteria	Firmicutes	Mollicutes	Mycoplasmatales	Mycoplasmataceae	Mycoplasma	salivarium	Named	Oral	0	0	AF125583	3	0.01	387	Asterococcus salivarius|Schizoplasma salivarium	2124	89
Neisseria bacilliformis	1.02553e-05	104	214	0.002838	1.32617e-05	15	44	0.000499	1.13409e-05				0				0	18	163	0.001326	8.13497e-06	14	26	0.000277	1.06538e-05	167	384	0.003695	9.6224e-06	Present	13	Bacteria	Proteobacteria	Betaproteobacteria	Neisseriales	Neisseriaceae	Neisseria	bacilliformis	Named	Oral	0	0	AY005029	54	0.15	118	Oral Clone AK105	267212	4
Neisseria cinerea	3.08314e-06	47	214	0.000909	4.24766e-06	7	44	0.000227	5.15909e-06				0				0	4	163	2.9e-05	1.77914e-07	6	26	0.000107	4.11538e-06	92	384	0.001324	3.44792e-06	Present	956	Bacteria	Proteobacteria	Betaproteobacteria	Neisseriales	Neisseriaceae	Neisseria	cinerea	Named	Oral	0	0	0	0	0	0	0	0	0
Neisseria elongata	5.5652e-05	166	214	0.019232	8.98692e-05	29	44	0.002294	5.21364e-05	1	7	0.000003	4.28571e-07	1	4	8.4e-05	2.1e-05	17	163	0.000355	2.17791e-06	13	26	0.000213	8.19231e-06	292	384	0.024678	6.42656e-05	Present	598	Bacteria	Proteobacteria	Betaproteobacteria	Neisseriales	Neisseriaceae	Neisseria	elongata	Named	Oral	0	0	L06171	40	0.11	144	0	495	45
Neisseria flava	7.12589e-09	1	214	3e-06	1.40187e-08				0				0				0				0				0	1	384	0.000003	7.8125e-09	Present	609	Bacteria	Proteobacteria	Betaproteobacteria	Neisseriales	Neisseriaceae	Neisseria	flava	Named	Oral	0	0	AJ239301	110	0.32	64	0	34026	18
Neisseria flavescens	2.81413e-05	150	214	0.008345	3.89953e-05	24	44	0.002178	4.95e-05	6	7	6.2e-05	8.85714e-06	1	4	5.7e-05	1.425e-05	14	163	0.000513	3.14724e-06	17	26	0.000403	1.55e-05	271	384	0.012137	3.16068e-05	Present	610	Bacteria	Proteobacteria	Betaproteobacteria	Neisseriales	Neisseriaceae	Neisseria	flavescens	Named	Oral	0	0	AJ239280	115	0.33	59	0	484	35
Neisseria gonorrhoeae	7.38504e-05	201	214	0.008409	3.92944e-05	41	44	0.001787	4.06136e-05	7	7	0.017959	0.00256557	4	4	0.004974	0.0012435	51	163	0.012956	7.94847e-05	25	26	0.003676	0.000141385	355	384	0.012421	3.23464e-05	Present	621	Bacteria	Proteobacteria	Betaproteobacteria	Neisseriales	Neisseriaceae	Neisseria	gonorrhoeae	Named	Unassigned	0	0	X07714	0	0	0	Diplococcus gonorrhoeae|Gonococcus neisseri|Merismopedia gonorrhoeae|Micrococcus der gonorrhoe|Micrococcus gonococcus|Micrococcus gonorrhoeae	485	10913
Neisseria lactamica	2.29549e-05	190	214	0.006076	2.83925e-05	40	44	0.001628	3.7e-05				0	1	4	5.7e-05	1.425e-05	21	163	0.000506	3.10429e-06	24	26	0.000817	3.14231e-05	348	384	0.010244	2.66771e-05	Present	649	Bacteria	Proteobacteria	Betaproteobacteria	Neisseriales	Neisseriaceae	Neisseria	lactamica	Named	Oral	0	0	AJ239286	0	0	0	Neisseria lactamicus	486	190
Neisseria macacae	6.51306e-06	94	214	0.002285	1.06776e-05	13	44	0.000211	4.79545e-06				0				0	5	163	3.3e-05	2.02454e-07	3	26	4.5e-05	1.73077e-06	146	384	0.00291	7.57812e-06	Present	99	Bacteria	Proteobacteria	Betaproteobacteria	Neisseriales	Neisseriaceae	Neisseria	macacae	Named	Unassigned	0	0	0	0	0	0	0	0	0
Neisseria meningitidis	0.00121159	211	214	0.014074	6.57664e-05	43	44	0.001687	3.83409e-05	7	7	0.012231	0.00174729	4	4	0.00375	0.0009375	30	163	0.004301	2.63865e-05	26	26	0.963171	0.037045	377	384	0.020951	5.45599e-05	Present	669	Bacteria	Proteobacteria	Betaproteobacteria	Neisseriales	Neisseriaceae	Neisseria	meningitidis	Named	Oral	0	0	AF382273	60	0.17	109	Diplokokkus intracellularis|Micrococcus intracellularis|Micrococcus meningitidis|Neisseria weichselbaumii	487	9744
Neisseria mucosa	4.79952e-05	175	214	0.013668	6.38692e-05	34	44	0.006883	0.000156432				0	1	4	5.7e-05	1.425e-05	16	163	0.001682	1.0319e-05	7	26	7.5e-05	2.88462e-06	306	384	0.018047	4.69974e-05	Present	682	Bacteria	Proteobacteria	Betaproteobacteria	Neisseriales	Neisseriaceae	Neisseria	mucosa	Named	Oral	0	0	AJ239282	115	0.33	59	Diplococcus mucosus	488	104
Neisseria oralis	2.85036e-08				0				0				0				0				0				0	1	384	2.4e-05	6.25e-08	Present	14	Bacteria	Proteobacteria	Betaproteobacteria	Neisseriales	Neisseriaceae	Neisseria	oralis	Named	Oral	0	6332|DSM 25276|LMG 26725	AY005025|AY005023|GQ131417|JN104029	60	0.17	109	Oral Clone AP085|Oral Clone AP015 | Neisseria sp. F0314| Neisseria sp. oral taxon 014	1107316	2
Neisseria perflava	5.72447e-07	20	214	0.000167	7.80374e-07	3	44	0.00005	1.13636e-06				0				0	2	163	0.00001	6.13497e-08	1	26	1.2e-05	4.61538e-07	34	384	0.000243	6.32813e-07	Present	101	Bacteria	Proteobacteria	Betaproteobacteria	Neisseriales	Neisseriaceae	Neisseria	perflava	Named	Unassigned	0	0	0	0	0	0	0	0	0
Neisseria polysaccharea	2.34798e-05	110	214	0.004368	2.04112e-05	11	44	0.000167	3.79545e-06	7	7	0.00692	0.000988571	3	4	0.002169	0.00054225	8	163	0.000178	1.09202e-06	7	26	0.000116	4.46154e-06	159	384	0.005852	1.52396e-05	Present	737	Bacteria	Proteobacteria	Betaproteobacteria	Neisseriales	Neisseriaceae	Neisseria	polysaccharea	Named	Unassigned	0	0	L06167	0	0	0	Neisseria polysacchareae	489	55
Neisseria sicca	3.06152e-05	166	214	0.009884	4.61869e-05	28	44	0.000819	1.86136e-05				0	1	4	0.001313	0.00032825	15	163	0.000219	1.34356e-06	11	26	0.000144	5.53846e-06	276	384	0.013399	3.48932e-05	Present	764	Bacteria	Proteobacteria	Betaproteobacteria	Neisseriales	Neisseriaceae	Neisseria	sicca	Named	Oral	0	0	AJ239292	98	0.28	77	Diplococcos pharyngis|Diplococcus siccus	490	110
Neisseria subflava	4.93789e-05	178	214	0.015911	7.43505e-05	29	44	0.001651	3.75227e-05	7	7	0.000601	8.58571e-05	2	4	0.001149	0.00028725	15	163	0.00068	4.17178e-06	16	26	0.000277	1.06538e-05	303	384	0.021308	5.54896e-05	Present	476	Bacteria	Proteobacteria	Betaproteobacteria	Neisseriales	Neisseriaceae	Neisseria	subflava	Named	Oral	0	0	AJ239291	51	0.15	125	Micrococcus subflavus	28449	73
Neisseria weaveri	8.09501e-06	66	214	0.002357	1.1014e-05	11	44	0.000552	1.25455e-05				0				0	6	163	8.2e-05	5.03067e-07	7	26	7.4e-05	2.84615e-06	117	384	0.003751	9.76823e-06	Present	92	Bacteria	Proteobacteria	Betaproteobacteria	Neisseriales	Neisseriaceae	Neisseria	weaveri	Named	Oral	0	0	L10738	0	0	0	CDC group M-5	28091	10
Novosphingobium panipatense	3.68171e-08				0				0				0				0				0				0	4	384	3.1e-05	8.07292e-08	Present	342	Bacteria	Proteobacteria	Alphaproteobacteria	Sphingomonadales	Sphingomonadaceae	Novosphingobium	panipatense	Named	Unassigned	0	0	0	0	0	0	0	0	0
Ochrobactrum anthropi	5.41449e-06	91	214	0.001245	5.81776e-06	13	44	0.000116	2.63636e-06	1	7	0.000008	1.14286e-06				0	9	163	0.000173	1.06135e-06	5	26	4.3e-05	1.65385e-06	159	384	0.002974	7.74479e-06	Present	544	Bacteria	Proteobacteria	Alphaproteobacteria	Rhizobiales	Brucellaceae	Ochrobactrum	anthropi	Named	Unassigned	0	0	AM114398	19	0.05	205	0	529	284
Olsenella profusa	0.000270076	210	214	0.087831	0.000410425	41	44	0.018538	0.000421318				0				0	23	163	0.008698	5.3362e-05	26	26	0.008902	0.000342385	379	384	0.103435	0.000269362	Present	806	Bacteria	Actinobacteria	Coriobacteriia	Coriobacteriales	Atopobiaceae	Olsenella	profusa	Named	Oral	0	0	AF292374	33	0.09	152	0	138595	5
Olsenella uli	0.000635297	214	214	0.196604	0.00091871	43	44	0.031398	0.000713591				0				0	23	163	0.026954	0.000165362	26	26	0.021479	0.000826115	384	384	0.258485	0.000673138	Present	38	Bacteria	Actinobacteria	Coriobacteriia	Coriobacteriales	Atopobiaceae	Olsenella	uli	Named	Oral	0	0	AF292373	14	0.04	236	Atopobium uli|Lactobacillus uli	133926	19
Oribacterium asaccharolyticum	0.000175352	213	214	0.056077	0.000262042	43	44	0.006159	0.000139977				0				0	23	163	0.004261	2.61411e-05	26	26	0.005223	0.000200885	382	384	0.075926	0.000197724	Present	108	Bacteria	Firmicutes	Clostridia	Clostridiales	Lachnospiraceae [XIV]	Oribacterium	asaccharolyticum	Named	Oral	0	ACB7	AF287770	22	0.06	188	Oral Strain TFI FTB41	1501332	0
Oribacterium parvum	0.000837715	214	214	0.320867	0.00149938	44	44	0.014248	0.000323818	1	7	0.000005	7.14286e-07				0	23	163	0.009528	5.8454e-05	26	26	0.008103	0.000311654	383	384	0.352605	0.000918242	Present	934	Bacteria	Firmicutes	Clostridia	Clostridiales	Lachnospiraceae [XIV]	Oribacterium	parvum	Named	Oral	0	ACB1	NR_125570	0	0	0	0	1501329	0
Oribacterium sinus	0.00168891	214	214	0.614284	0.00287049	44	44	0.030355	0.000689886	2	7	0.000008	1.14286e-06	2	4	0.000293	7.325e-05	23	163	0.060655	0.000372117	26	26	0.030431	0.00117042	383	384	0.686038	0.00178656	Present	457	Bacteria	Firmicutes	Clostridia	Clostridiales	Lachnospiraceae [XIV]	Oribacterium	sinus	Named	Oral	0	0	AY349377|AF481222	48	0.14	131	Oral Clone JN088	237576	2
Paenibacillus glucanolyticus	8.14846e-06	106	214	0.002027	9.47196e-06	20	44	0.000704	1.6e-05	1	7	0.000008	1.14286e-06				0	17	163	0.000383	2.34969e-06	20	26	0.000469	1.80385e-05	186	384	0.00327	8.51563e-06	Present	921	Bacteria	Firmicutes	Bacilli	Bacillales	Paenibacillaceae	Paenibacillus	glucanolyticus	Named	Unassigned	0	W10507	0	0	0	0	0	59843	2
Paracoccus yeei	1.89905e-06	44	214	0.000366	1.71028e-06	12	44	0.000314	7.13636e-06				0	1	4	0.000199	4.975e-05	11	163	0.000125	7.66871e-07	4	26	4.1e-05	1.57692e-06	79	384	0.000554	1.44271e-06	Present	104	Bacteria	Proteobacteria	Alphaproteobacteria	Rhodobacterales	Rhodobacteraceae	Paracoccus	yeei	Named	Unassigned	0	0	0	0	0	0	0	0	0
Parascardovia denticolens	0.000494344	206	214	0.181197	0.000846715	42	44	0.025983	0.000590523				0				0	23	163	0.006549	4.01779e-05	26	26	0.006936	0.000266769	362	384	0.195573	0.000509305	Present	586	Bacteria	Actinobacteria	Actinomycetia	Bifidobacteriales	Bifidobacteriaceae	Parascardovia	denticolens	Named	Unassigned	0	0	D89331	17	0.05	218	Bifidobacterium denticolens	78258	10
Parvimonas micra	0.0356131	214	214	0.492262	0.00230029	44	44	0.040456	0.000919455	1	7	0.000005	7.14286e-07	1	4	9.4e-05	2.35e-05	163	163	28.8339	0.176895	26	26	0.017603	0.000677038	384	384	0.60189	0.00156742	Present	111	Bacteria	Firmicutes	Clostridia	Clostridiales	Peptoniphilaceae	Parvimonas	micra	Named	Oral	0	ATCC 33270	AF385559|AF385543	237	0.68	27	Diplococcus glycinophilus|Micromonas micros|Peptococcus glycinophilus|Peptostreptococcus micros|Streptococcus anaerobius|Streptococcus micros	33033	103
Peptidiphaga gingivicola	2.5152e-05	162	214	0.008265	3.86215e-05	36	44	0.002253	5.12045e-05				0				0	11	163	0.000159	9.7546e-07	17	26	0.000271	1.04231e-05	261	384	0.01023	2.66406e-05	Present	848	Bacteria	Actinobacteria	Actinomycetia	Actinomycetales	Actinomycetaceae	Peptidiphaga	gingivicola	Named	Oral	0	0	GQ131416	0	0	0	0	1823756	0
Peptoniphilus asaccharolyticus	4.47435e-05	199	214	0.011624	5.43178e-05	37	44	0.002276	5.17273e-05				0				0	22	163	0.002192	1.34479e-05	25	26	0.002593	9.97308e-05	355	384	0.018989	4.94505e-05	Present	548	Bacteria	Firmicutes	Clostridia	Clostridiales	Peptoniphilaceae	Peptoniphilus	asaccharolyticus	Named	Unassigned	0	0	D14138	0	0	0	Peptococcus aerogenes|Schleiferella asaccharolytica|Micrococcus asaccharolyticus|Peptococcus asaccharolyticus|Peptostreptococcus asaccharolyticus|Staphylococcus asaccharolyticus	1258	15
Peptoniphilus harei	0.000118669	197	214	0.039953	0.000186696	41	44	0.004916	0.000111727				0	2	4	0.001549	0.00038725	22	163	0.001861	1.14172e-05	23	26	0.001714	6.59231e-05	349	384	0.049926	0.000130016	Present	109	Bacteria	Firmicutes	Clostridia	Clostridiales	Peptoniphilaceae	Peptoniphilus	harei	Named	Unassigned	0	0	0	0	0	0	0	0	0
Peptoniphilus indolicus	0.000331235	214	214	0.079471	0.00037136	44	44	0.035694	0.000811227				0				0	23	163	0.00797	4.88957e-05	26	26	0.015795	0.0006075	381	384	0.13997	0.000364505	Present	840	Bacteria	Firmicutes	Clostridia	Clostridiales	Peptoniphilaceae	Peptoniphilus	indolicus	Named	Unassigned	0	0	NR_042753	4	0.01	365	Schleiferella indolica|Micrococcus indolicus|Peptococcus indolicus|Peptostreptococcus indolicus	33030	5
Peptoniphilus lacrimalis	0.000145238	211	214	0.050666	0.000236757	43	44	0.005558	0.000126318	1	7	0.000003	4.28571e-07	1	4	0.000564	0.000141	23	163	0.003242	1.98896e-05	25	26	0.002114	8.13077e-05	365	384	0.060143	0.000156622	Present	836	Bacteria	Firmicutes	Clostridia	Clostridiales	Peptoniphilaceae	Peptoniphilus	lacrimalis	Named	Oral	0	F0141	0	22	0.06	188	Strain F0141	33031	0
Peptostreptococcus anaerobius	0.000242733	214	214	0.064428	0.000301065	44	44	0.021314	0.000484409	1	7	0.000003	4.28571e-07	1	4	8.4e-05	2.1e-05	23	163	0.007341	4.50368e-05	26	26	0.012711	0.000488885	383	384	0.0985	0.00025651	Present	542	Bacteria	Firmicutes	Clostridia	Clostridiales	Peptostreptococcaceae [XI]	Peptostreptococcus	anaerobius	Named	Oral	0	0	AF023045	10	0.03	280	Streptococcus anaerob|Streptococcus anaerobius	1261	236
Peptostreptococcus stomatis	0.000938048	214	214	0.346331	0.00161837	44	44	0.030283	0.00068825				0				0	23	163	0.004426	2.71534e-05	26	26	0.004624	0.000177846	383	384	0.404172	0.00105253	Present	112	Bacteria	Firmicutes	Clostridia	Clostridiales	Peptostreptococcaceae [XI]	Peptostreptococcus	stomatis	Named	Oral	0	0	AF287763|DQ160208	191	0.55	36	Oral Clone CK035|Oral Strain TFI A21H2	341694	7
Porphyromonadaceae bacterium	2.24881e-05	175	214	0.004375	2.04439e-05	39	44	0.001007	2.28864e-05				0				0	23	163	0.001699	1.04233e-05	26	26	0.001685	6.48077e-05	335	384	0.010169	2.64818e-05	Present	911	Bacteria	Bacteroidetes	Bacteroidetes [C-1]	Bacteroidetes [O-1]	Bacteroidetes [F-1]	Bacteroidetes [G-7]	bacterium HMT 911	Phylotype	Unassigned	0	0	JQ406540	0	0	0	Porphyromonadaceae bacterium clone DL325|Porphyromonodaceae bacterium K1	200643	0
Porphyromonas asaccharolytica	0.000253967	192	214	0.075061	0.000350752	38	44	0.025752	0.000585273				0				0	22	163	0.004206	2.58037e-05	24	26	0.002252	8.66154e-05	350	384	0.106569	0.000277523	Present	547	Bacteria	Bacteroidetes	Bacteroidia	Bacteroidales	Porphyromonadaceae	Porphyromonas	asaccharolytica	Named	Unassigned	0	0	L16490	0	0	0	Bacteroides asaccharolyticus|Bacteroides melaninogenicus	28123	59
Porphyromonas catoniae	4.38979e-05	194	214	0.008735	4.08178e-05	41	44	0.001942	4.41364e-05				0				0	22	163	0.003604	2.21104e-05	26	26	0.002492	9.58462e-05	362	384	0.020189	5.25755e-05	Present	283	Bacteria	Bacteroidetes	Bacteroidia	Bacteroidales	Porphyromonadaceae	Porphyromonas	catoniae	Named	Oral	0	0	AF366271|X82823	14	0.04	236	Oral Clone DS033|Oral Strain THI-F0035|Oribaculum catoniae	41976	6
Porphyromonas endodontalis	0.00018823	212	214	0.027972	0.00013071	44	44	0.006674	0.000151682				0	1	4	0.00151	0.0003775	23	163	0.004228	2.59387e-05	26	26	0.004264	0.000164	379	384	0.113842	0.000296464	Present	273	Bacteria	Bacteroidetes	Bacteroidia	Bacteroidales	Porphyromonadaceae	Porphyromonas	endodontalis	Named	Oral	0	0	AY005067|AY005068	83	0.24	85	Bacteroides endodontalis|Oral Clone AJ002|Oral Clone BB134	28124	176
Porphyromonas gingivalis	0.000537862	213	214	0.126116	0.000589327	44	44	0.031068	0.000706091				0	3	4	0.001219	0.00030475	23	163	0.011887	7.29264e-05	26	26	0.019071	0.0007335	382	384	0.263519	0.000686247	Present	619	Bacteria	Bacteroidetes	Bacteroidia	Bacteroidales	Porphyromonadaceae	Porphyromonas	gingivalis	Named	Oral	0	0	X73964	89	0.26	80	Bacteroides gingivalis	837	5704
Porphyromonas pasteri	5.74584e-06	72	214	0.000992	4.63551e-06	13	44	0.000264	6e-06				0				0	17	163	0.000444	2.72393e-06	12	26	0.000222	8.53846e-06	143	384	0.002916	7.59375e-06	Present	279	Bacteria	Bacteroidetes	Bacteroidia	Bacteroidales	Porphyromonadaceae	Porphyromonas	pasteri	Named	Oral	0	0	AF385516|AY008310	42	0.12	142	Oral Clone CW034|Oral Clone DP023|Oral Strain TFI-F003	1583331	0
Porphyromonas uenonis	0.000480968	202	214	0.15016	0.000701682	42	44	0.022719	0.000516341				0				0	22	163	0.008545	5.24233e-05	26	26	0.005105	0.000196346	368	384	0.218446	0.00056887	Present	785	Bacteria	Bacteroidetes	Bacteroidia	Bacteroidales	Porphyromonadaceae	Porphyromonas	uenonis	Named	Unassigned	0	0	TBS [AY570514]	0	0	0	0	281920	2
Prevotella aurantiaca	0.000109764	173	214	0.019272	9.00561e-05	38	44	0.001813	4.12045e-05				0				0	21	163	0.008889	5.45337e-05	24	26	0.004502	0.000173154	326	384	0.057945	0.000150898	Present	943	Bacteria	Bacteroidetes	Bacteroidia	Bacteroidales	Prevotellaceae	Prevotella	aurantiaca	Named	Oral	0	OMA31	NR_112878	0	0	0	0	596085	0
Prevotella baroniae	0.000553065	211	214	0.105224	0.000491701	44	44	0.012702	0.000288682				0	3	4	0.000927	0.00023175	22	163	0.02108	0.000129325	26	26	0.010964	0.000421692	380	384	0.314784	0.00081975	Present	553	Bacteria	Bacteroidetes	Bacteroidia	Bacteroidales	Prevotellaceae	Prevotella	baroniae	Named	Oral	0	0	AJ012605	5	0.01	343	Prevotella genomosp.|Prevotella genomospecies	305719	8
Prevotella bivia	0.00359817	214	214	0.926756	0.00433064	44	44	0.106781	0.00242684				0	1	4	0.000336	8.4e-05	23	163	0.086274	0.000529288	26	26	0.049788	0.00191492	383	384	1.85972	0.00484302	Present	556	Bacteria	Bacteroidetes	Bacteroidia	Bacteroidales	Prevotellaceae	Prevotella	bivia	Named	Oral	0	0	L16475	0	0	0	Bacteroides bivius	28125	116
Prevotella buccae	0.0017647	201	214	0.414282	0.0019359	39	44	0.009023	0.000205068				0	2	4	0.001513	0.00037825	24	163	0.009444	5.79387e-05	26	26	0.029835	0.0011475	365	384	1.02179	0.00266091	Present	560	Bacteria	Bacteroidetes	Bacteroidia	Bacteroidales	Prevotellaceae	Prevotella	buccae	Named	Oral	0	0	L16478	9	0.03	294	Bacteroides buccae|Bacteroides capillus|Bacteroides pentosaceus	28126	29
Prevotella buccalis	0.000733343	212	214	0.13851	0.000647243	44	44	0.059812	0.00135936				0	1	4	0.000168	4.2e-05	23	163	0.019484	0.000119534	26	26	0.01136	0.000436923	380	384	0.388141	0.00101078	Present	562	Bacteria	Bacteroidetes	Bacteroidia	Bacteroidales	Prevotellaceae	Prevotella	buccalis	Named	Unassigned	0	0	L16476	0	0	0	Bacteroides buccalis	28127	10
Prevotella dentalis	0.000360576	204	214	0.072284	0.000337776	42	44	0.01522	0.000345909				0	1	4	0.0001	2.5e-05	23	163	0.006163	3.78098e-05	26	26	0.008859	0.000340731	373	384	0.200979	0.000523383	Present	583	Bacteria	Bacteroidetes	Bacteroidia	Bacteroidales	Prevotellaceae	Prevotella	dentalis	Named	Oral	0	0	X81876	2	0.01	409	Mitsuokella dentalis|Hallella seregens	52227	4
Prevotella denticola	0.000426925	207	214	0.087004	0.000406561	42	44	0.008184	0.000186				0	2	4	0.000184	4.6e-05	23	163	0.018587	0.000114031	26	26	0.010421	0.000400808	375	384	0.235091	0.000612216	Present	291	Bacteria	Bacteroidetes	Bacteroidia	Bacteroidales	Prevotellaceae	Prevotella	denticola	Named	Oral	0	0	AY005053|AY005054	61	0.17	106	Oral Clone AO036|Oral Clone AH005|Bacteroides denticola	28129	44
Prevotella enoeca	0.000269635	198	214	0.056982	0.000266271	39	44	0.002787	6.33409e-05				0	1	4	0.001091	0.00027275	21	163	0.009522	5.84172e-05	25	26	0.00533	0.000205	363	384	0.151321	0.000394065	Present	600	Bacteria	Bacteroidetes	Bacteroidia	Bacteroidales	Prevotellaceae	Prevotella	enoeca	Named	Oral	0	0	AJ005635	0	0	0	0	76123	2
Prevotella fusca	0.000199622	190	214	0.039137	0.000182883	39	44	0.004187	9.51591e-05	1	7	0.000003	4.28571e-07	1	4	5.7e-05	1.425e-05	20	163	0.010361	6.35644e-05	24	26	0.005664	0.000217846	360	384	0.108673	0.000283003	Present	782	Bacteria	Bacteroidetes	Bacteroidia	Bacteroidales	Prevotellaceae	Prevotella	fusca	Named	Oral	0	JCM 17724|DSM 22504|CCUG 57946|W1435	AB683252|FJ545433	1	0	459	Prevotella genomosp. T2 Strain W1435| Prevotella sp. oral taxon 782| F0012	589436	1
Prevotella histicola	0.000435912	201	214	0.098271	0.00045921	42	44	0.005317	0.000120841	1	7	0.000003	4.28571e-07	3	4	0.003313	0.00082825	23	163	0.02181	0.000133804	26	26	0.011344	0.000436308	368	384	0.22698	0.000591094	Present	298	Bacteria	Bacteroidetes	Bacteroidia	Bacteroidales	Prevotellaceae	Prevotella	histicola	Named	Oral	0	0	AF385551	47	0.13	133	Oral Clone BE073	470565	2
Prevotella intermedia	0.00282729	214	214	0.536095	0.00250512	44	44	0.210044	0.00477373	1	7	0.000005	7.14286e-07	3	4	0.00283	0.0007075	23	163	0.042541	0.000260988	26	26	0.046295	0.00178058	384	384	1.54277	0.00401763	Present	643	Bacteria	Bacteroidetes	Bacteroidia	Bacteroidales	Prevotellaceae	Prevotella	intermedia	Named	Oral	0	ATCC 25611	L16468	55	0.16	116	Prevotella intermedius|Bacteroides intermedius|Bacteroides melaninogenicus	28131	1567
Prevotella loescheii	1.87233e-05	111	214	0.003452	1.61308e-05	19	44	0.000536	1.21818e-05				0				0	9	163	0.000837	5.13497e-06	19	26	0.000625	2.40385e-05	219	384	0.010315	2.6862e-05	Present	658	Bacteria	Bacteroidetes	Bacteroidia	Bacteroidales	Prevotellaceae	Prevotella	loescheii	Named	Oral	0	0	L16481	0	0	0	Bacteroides loescheii	840	48
Prevotella maculosa	0.000781013	209	214	0.152968	0.000714804	44	44	0.014153	0.000321659				0	1	4	8.4e-05	2.1e-05	23	163	0.019226	0.000117951	26	26	0.010945	0.000420962	378	384	0.460237	0.00119853	Present	289	Bacteria	Bacteroidetes	Bacteroidia	Bacteroidales	Prevotellaceae	Prevotella	maculosa	Named	Oral	0	0	AY005057|AY005058|EF534315	18	0.05	211	Oral Clone AA016|Oral Clone AA020|Oral Strain KCL-W1609|Prevotella genomosp.|Prevotella genomosp. T3 [1]	439703	1
Prevotella marshii	0.000462328	211	214	0.100908	0.000471533	44	44	0.006978	0.000158591				0				0	23	163	0.018496	0.000113472	26	26	0.010399	0.000399962	380	384	0.252499	0.000657549	Present	665	Bacteria	Bacteroidetes	Bacteroidia	Bacteroidales	Prevotellaceae	Prevotella	marshii	Named	Oral	0	0	AF481227	4	0.01	365	0	189722	4
Prevotella melaninogenica	0.0010792	214	214	0.273662	0.00127879	44	44	0.051506	0.00117059	1	7	0.000006	8.57143e-07	1	4	0.002352	0.000588	23	163	0.025122	0.000154123	26	26	0.018517	0.000712192	384	384	0.537525	0.0013998	Present	469	Bacteria	Bacteroidetes	Bacteroidia	Bacteroidales	Prevotellaceae	Prevotella	melaninogenica	Named	Oral	0	0	AY349395	78	0.22	89	Bacterium melaninogenicum|Bacteroides melaninogenicus|Fusiformis nigrescens|Hemophilus melaninogenicus|Ristella melaninogenica	28132	546
Prevotella micans	0.00032289	199	214	0.064698	0.000302327	41	44	0.002517	5.72045e-05	1	7	0.000003	4.28571e-07				0	23	163	0.031042	0.000190442	26	26	0.014193	0.000545885	364	384	0.15942	0.000415156	Present	378	Bacteria	Bacteroidetes	Bacteroidia	Bacteroidales	Prevotellaceae	Prevotella	micans	Named	Oral	0	0	AF481228	6	0.02	332	Prevotella sp. E7_56	189723	2
Prevotella multiformis	0.000279398	198	214	0.055206	0.000257972	41	44	0.008362	0.000190045	2	7	0.000006	8.57143e-07				0	22	163	0.01529	9.38037e-05	25	26	0.007543	0.000290115	364	384	0.148846	0.00038762	Present	685	Bacteria	Bacteroidetes	Bacteroidia	Bacteroidales	Prevotellaceae	Prevotella	multiformis	Named	Oral	0	0	AB182483	2	0.01	409	0	282402	3
Prevotella multisaccharivorax	0.00411989	209	214	0.878605	0.00410563	44	44	0.019672	0.000447091				0	1	4	0.001091	0.00027275	23	163	0.03622	0.000222209	26	26	0.028962	0.00111392	377	384	2.50439	0.00652185	Present	794	Bacteria	Bacteroidetes	Bacteroidia	Bacteroidales	Prevotellaceae	Prevotella	multisaccharivorax	Named	Unassigned	0	0	AB200414	12	0.03	255	0	310514	4
Prevotella nanceiensis	0.000110411	186	214	0.019251	8.99579e-05	37	44	0.003375	7.67045e-05				0				0	22	163	0.005635	3.45706e-05	25	26	0.002383	9.16538e-05	349	384	0.062322	0.000162297	Present	299	Bacteria	Bacteroidetes	Bacteroidia	Bacteroidales	Prevotellaceae	Prevotella	nanceiensis	Named	Oral	0	CCUG 54409	AY005064	8	0.02	309	Oral Clone BI027|Oral Strain KCL-W1169|Oral Strain TFI-F0039	425941	0
Prevotella nigrescens	0.000459944	213	214	0.101959	0.000476444	44	44	0.017795	0.000404432				0	1	4	0.0001	2.5e-05	23	163	0.009323	5.71963e-05	26	26	0.006982	0.000268538	381	384	0.251114	0.000653943	Present	693	Bacteria	Bacteroidetes	Bacteroidia	Bacteroidales	Prevotellaceae	Prevotella	nigrescens	Named	Oral	0	0	X73963	76	0.22	91	0	28133	336
Prevotella oralis	0.000177837	207	214	0.031598	0.000147654	43	44	0.005753	0.00013075				0	1	4	5.7e-05	1.425e-05	22	163	0.006588	4.04172e-05	26	26	0.0041	0.000157692	375	384	0.101643	0.000264695	Present	705	Bacteria	Bacteroidetes	Bacteroidia	Bacteroidales	Prevotellaceae	Prevotella	oralis	Named	Oral	0	0	AY323522	43	0.12	140	Bacteroides oralis|Ristella oralis	28134	39
Prevotella oris	0.000282322	209	214	0.05437	0.000254065	44	44	0.009468	0.000215182				0	1	4	0.000336	8.4e-05	23	163	0.005904	3.62209e-05	25	26	0.012873	0.000495115	378	384	0.154764	0.000403031	Present	311	Bacteria	Bacteroidetes	Bacteroidia	Bacteroidales	Prevotellaceae	Prevotella	oris	Named	Oral	0	0	AY005056|L16474	153	0.44	48	Bacteroides oris|Oral Clone F045	28135	33
Prevotella oulorum	0.000174549	162	214	0.028807	0.000134612	34	44	0.003815	8.67045e-05				0				0	22	163	0.003624	2.22331e-05	20	26	0.001244	4.78462e-05	313	384	0.10948	0.000285104	Present	288	Bacteria	Bacteroidetes	Bacteroidia	Bacteroidales	Prevotellaceae	Prevotella	oulorum	Named	Oral	0	0	L16472	13	0.04	244	Bacteroides oulorum|Oral Strain TFI-C08KA|Prevotella oulora	28136	3
Prevotella pallens	0.000387134	208	214	0.081792	0.000382206	44	44	0.022557	0.000512659				0	2	4	0.000141	3.525e-05	23	163	0.015843	9.71963e-05	25	26	0.006858	0.000263769	374	384	0.198776	0.000517646	Present	714	Bacteria	Bacteroidetes	Bacteroidia	Bacteroidales	Prevotellaceae	Prevotella	pallens	Named	Oral	0	0	Y13106	9	0.03	294	Prevotella intermedia	60133	11
Prevotella pleuritidis	0.000270062	194	214	0.050284	0.000234972	42	44	0.005423	0.00012325				0	1	4	0.0001	2.5e-05	22	163	0.012146	7.45153e-05	25	26	0.007202	0.000277	361	384	0.152237	0.000396451	Present	303	Bacteria	Bacteroidetes	Bacteroidia	Bacteroidales	Prevotellaceae	Prevotella	pleuritidis	Named	Oral	0	0	AY005063|AY349392	21	0.06	192	Oral Clone CY006|Oral Clone FL019	407975	1
Prevotella saccharolytica	0.000230255	204	214	0.046632	0.000217907	43	44	0.002915	6.625e-05				0				0	23	163	0.006067	3.72209e-05	26	26	0.004152	0.000159692	370	384	0.134109	0.000349242	Present	781	Bacteria	Bacteroidetes	Bacteroidia	Bacteroidales	Prevotellaceae	Prevotella	saccharolytica	Named	Oral	0	0	TBS	8	0.02	309	0	633701	1
Prevotella salivae	0.00120163	214	214	0.279343	0.00130534	44	44	0.061157	0.00138993				0	2	4	0.004791	0.00119775	23	163	0.021448	0.000131583	26	26	0.017198	0.000661462	383	384	0.627829	0.00163497	Present	307	Bacteria	Bacteroidetes	Bacteroidia	Bacteroidales	Prevotellaceae	Prevotella	salivae	Named	Oral	0	0	AF385512	7	0.02	320	Oral Clone DO033	228604	6
Prevotella scopos	0.000158444	187	214	0.030072	0.000140523	39	44	0.005278	0.000119955				0	1	4	0.000252	6.3e-05	22	163	0.008684	5.32761e-05	24	26	0.004302	0.000165462	349	384	0.084822	0.000220891	Present	885	Bacteria	Bacteroidetes	Bacteroidia	Bacteroidales	Prevotellaceae	Prevotella	scopos	Named	Oral	0	CCUG 57945|DSM 22613|JCM 17725|W2052	AB683253	0	0	0	Prevotetella genomosp. T2 strain W1435	589437	1
Prevotella shahii	0.000338638	204	214	0.081191	0.000379397	39	44	0.003815	8.67045e-05	1	7	0.000003	4.28571e-07				0	22	163	0.0094	5.76687e-05	25	26	0.006107	0.000234885	370	384	0.184617	0.000480773	Present	795	Bacteria	Bacteroidetes	Bacteroidia	Bacteroidales	Prevotellaceae	Prevotella	shahii	Named	Oral	0	0	AB108825	0	0	0	0	228603	4
Prevotella veroralis	0.000315502	202	214	0.077067	0.000360126	40	44	0.004281	9.72955e-05				0	1	4	0.000587	0.00014675	22	163	0.007142	4.3816e-05	25	26	0.004296	0.000165231	369	384	0.17228	0.000448646	Present	572	Bacteria	Bacteroidetes	Bacteroidia	Bacteroidales	Prevotellaceae	Prevotella	veroralis	Named	Oral	0	0	L16473	1	0	459	Bacteroides veroralis	28137	11
Propionibacteriaceae bacterium	9.61995e-08	6	214	2.6e-05	1.21495e-07	1	44	0.000004	9.09091e-08				0				0	1	163	0.000004	2.45399e-08	1	26	0.000005	1.92308e-07	10	384	4.2e-05	1.09375e-07	Present	915	Bacteria	Actinobacteria	Actinomycetia	Propionibacteriales	Propionibacteriaceae	Propionibacteriaceae [G-1]	bacterium HMT 915	Phylotype	Oral	0	0	KC203064	0	0	0	Propionibacteriaceae bacterium clone HS10_B_C3	31957	0
Propionibacterium acidifaciens	0.000535394	210	214	0.165796	0.000774748	40	44	0.052654	0.00119668				0	1	4	0.0001	2.5e-05	23	163	0.02591	0.000158957	26	26	0.007828	0.000301077	368	384	0.198514	0.000516964	Present	191	Bacteria	Actinobacteria	Actinomycetia	Propionibacteriales	Propionibacteriaceae	Acidipropionibacterium	acidifaciens	Named	Oral	0	0	AF287756	159	0.46	44	Oral Strain TFI-FMA5	1410036	4
Proteus mirabilis	0.000535448	214	214	0.130996	0.000612131	44	44	0.044699	0.00101589	7	7	0.004192	0.000598857	4	4	0.001839	0.00045975	23	163	0.018325	0.000112423	26	26	0.014539	0.000559192	384	384	0.236257	0.000615253	Present	676	Bacteria	Proteobacteria	Gammaproteobacteria	Enterobacterales	Enterobacteriaceae	Proteus	mirabilis	Named	Unassigned	0	0	AF008582	30	0.09	164	0	584	5393
Pseudomonas aeruginosa	0.012489	214	214	3.49196	0.0163176	44	44	0.579334	0.0131667	7	7	0.330364	0.0471949	4	4	0.105482	0.0263705	38	163	0.317575	0.00194831	26	26	0.301481	0.0115954	384	384	5.38951	0.0140352	Present	536	Bacteria	Proteobacteria	Gammaproteobacteria	Pseudomonadales	Pseudomonadaceae	Pseudomonas	aeruginosa	Named	Unassigned	0	0	Z76651	133	0.38	54	probable synonym|Bacillus aeruginosus|Bacillus pyocyaneus|Bacterium aeruginosum|Bacterium pyocyaneum|Micrococcus pyocyaneus|Pseudomonas polycolor|Pseudomonas pyocyanea	287	49842
Pseudomonas fluorescens	0.00530209	208	214	0.008208	3.83551e-05	34	44	0.000874	1.98636e-05	7	7	0.093693	0.0133847	4	4	0.01404	0.00351	24	163	0.000996	6.11043e-06	26	26	4.3348	0.166723	370	384	0.011745	3.05859e-05	Present	612	Bacteria	Proteobacteria	Gammaproteobacteria	Pseudomonadales	Pseudomonadaceae	Pseudomonas	fluorescens	Named	Unassigned	0	0	Z76662	12	0.03	255	Bacterium fluorescen|Bacillus fluorescens|Bacterium fluorescens|Liquidomonas fluorescens	294	4559
Pseudomonas luteola	7.45843e-07	17	214	0.000259	1.21028e-06	4	44	2.7e-05	6.13636e-07				0				0	1	163	0.000003	1.84049e-08	2	26	1.8e-05	6.92308e-07	25	384	0.000321	8.35937e-07	Present	344	Bacteria	Proteobacteria	Gammaproteobacteria	Pseudomonadales	Pseudomonadaceae	Pseudomonas	luteola	Named	Unassigned	0	0	0	0	0	0	0	0	0
Pseudomonas otitidis	0.000126917	186	214	0.043733	0.00020436	40	44	0.003146	7.15e-05	1	7	3.1e-05	4.42857e-06				0	22	163	0.003237	1.98589e-05	26	26	0.002025	7.78846e-05	340	384	0.054692	0.000142427	Present	834	Bacteria	Proteobacteria	Gammaproteobacteria	Pseudomonadales	Pseudomonadaceae	Pseudomonas	otitidis	Named	Unassigned	0	0	AY953147	4	0.01	365	0	319939	7
Pseudomonas stutzeri	5.79501e-05	196	214	0.014141	6.60794e-05	39	44	0.001779	4.04318e-05	7	7	0.00609	0.00087	3	4	0.00395	0.0009875	23	163	0.000907	5.56442e-06	26	26	0.001371	5.27308e-05	353	384	0.020556	5.35313e-05	Present	477	Bacteria	Proteobacteria	Gammaproteobacteria	Pseudomonadales	Pseudomonadaceae	Pseudomonas	stutzeri	Named	Unassigned	0	0	AF063219	5	0.01	343	Pseudomonas perfectimarina|Pseudomonas perfectomarinus|Achromobacter sewerinii|Achromobacter stutzeri|Bacillus denitrificans|Bacillus nitrogenes|Bacillus stutzeri|Bacterium stutzeri|Pseudomonas perfectomarina|Pseudomonas stanieri	316	828
Pseudoramibacter alactolyticus	0.000272956	212	214	0.07907	0.000369486	44	44	0.010597	0.000240841	1	7	0.000003	4.28571e-07	4	4	0.000832	0.000208	23	163	0.010022	6.14847e-05	26	26	0.011283	0.000433962	382	384	0.118022	0.000307349	Present	538	Bacteria	Firmicutes	Clostridia	Clostridiales	Eubacteriaceae [XV]	Pseudoramibacter	alactolyticus	Named	Oral	0	0	AB036759	197	0.56	35	Eubacterium alactolyticum|Ramibacterium alactolyticum|Ramibacterium dentium|Ramibacterium pleuriticum	113287	24
Pyramidobacter piscolens	0.00336291	210	214	1.23853	0.00578752	41	44	0.068712	0.00156164				0				0	23	163	0.068666	0.000421264	26	26	0.003647	0.000140269	374	384	1.45201	0.00378128	Present	357	Bacteria	Synergistetes	Synergistia	Synergistales	Dethiosulfovibrionaceae	Pyramidobacter	piscolens	Named	Oral	0	W5455	EU309492|AY278615|AY005444	21	0.06	192	Oral Clone BA121|Oral Clone C2ALM009|Oral Strain W5455	638849	3
Ralstonia pickettii	5.00831e-06	69	214	0.000517	2.41589e-06	9	44	7.8e-05	1.77273e-06	1	7	0.00001	1.42857e-06	1	4	0.000168	4.2e-05	13	163	9.6e-05	5.88957e-07	12	26	0.000132	5.07692e-06	127	384	0.003216	8.375e-06	Present	854	Bacteria	Proteobacteria	Betaproteobacteria	Burkholderiales	Burkholderiaceae	Ralstonia	pickettii	Named	Unassigned	0	ATCC 27511|DSM 6297	NR_043152	0	0	0	Previously provisional taxon C02	329	186
Rhodobacter capsulatus	5.20071e-06	128	214	0.001389	6.49065e-06	15	44	0.000234	5.31818e-06				0				0	16	163	0.000207	1.26994e-06	16	26	0.000304	1.16923e-05	205	384	0.002245	5.84635e-06	Present	857	Bacteria	Proteobacteria	Alphaproteobacteria	Rhodobacterales	Rhodobacteraceae	Rhodobacter	capsulatus	Named	Unassigned	0	ATCC 11166|DSM 1710	AB017798|D16428	0	0	0	Previously provisional taxon A00	1061	1401
Roseomonas gilardii	5.89074e-07	23	214	0.000113	5.28037e-07	3	44	1.6e-05	3.63636e-07	1	7	0.000004	5.71429e-07	1	4	5.7e-05	1.425e-05	2	163	1.1e-05	6.74847e-08	4	26	5.7e-05	2.19231e-06	39	384	0.000238	6.19792e-07	Present	244	Bacteria	Proteobacteria	Alphaproteobacteria	Rhodospirillales	Acetobacteraceae	Roseomonas	gilardii	Named	Unassigned	0	0	0	0	0	0	0	0	0
Roseomonas mucosa	9.84561e-07	11	214	0.000282	1.31776e-06	1	44	0.000008	1.81818e-07				0				0	3	163	4.1e-05	2.51534e-07	1	26	2.1e-05	8.07692e-07	24	384	0.000477	1.24219e-06	Present	245	Bacteria	Proteobacteria	Alphaproteobacteria	Rhodospirillales	Acetobacteraceae	Roseomonas	mucosa	Named	Unassigned	0	0	0	0	0	0	0	0	0
Rothia aeria	0.000183312	214	214	0.06737	0.000314813	44	44	0.005695	0.000129432				0	2	4	0.000769	0.00019225	20	163	0.001475	9.04908e-06	26	26	0.00376	0.000144615	374	384	0.07528	0.000196042	Present	188	Bacteria	Actinobacteria	Actinomycetia	Actinomycetales	Micrococcaceae	Rothia	aeria	Named	Oral	0	0	Y13025	21	0.06	192	Oral Clone AP005|Oral Strain TFI-B37KA|Oral Strain TFI-F0184	172042	14
Rothia dentocariosa	7.30285e-05	192	214	0.021758	0.000101673	40	44	0.002018	4.58636e-05				0	3	4	0.004902	0.0012255	23	163	0.00392	2.40491e-05	25	26	0.002287	8.79615e-05	335	384	0.026605	6.92839e-05	Present	587	Bacteria	Actinobacteria	Actinomycetia	Actinomycetales	Micrococcaceae	Rothia	dentocariosa	Named	Oral	0	0	M59055	207	0.59	33	Rothia denticariosa|Actinomyces dentocariosus|Nocardia dentocariosus|Nocardia salivae	2047	109
Rothia mucilaginosa	0.0011801	214	214	0.434433	0.00203006	44	44	0.024055	0.000546705				0	2	4	0.027744	0.006936	23	163	0.020484	0.000125669	26	26	0.0128	0.000492308	378	384	0.474124	0.0012347	Present	681	Bacteria	Actinobacteria	Actinomycetia	Actinomycetales	Micrococcaceae	Rothia	mucilaginosa	Named	Oral	0	ATCC 25296|DSM 20746	X95483	33	0.09	152	Micrococcus mucilaginosus|Stomatococcus mucilaginosus	43675	40
Sanguibacter keddieii	0.000493061	212	214	0.174139	0.000813734	44	44	0.022	0.0005				0				0	23	163	0.011127	6.82638e-05	26	26	0.007073	0.000272038	375	384	0.200818	0.000522964	Present	856	Bacteria	Actinobacteria	Actinomycetia	Micrococcales	Sanguibacteraceae	Sanguibacter	keddieii	Named	Unassigned	0	ATCC 51767|DSM 10542	NR_027595	0	0	0	Previously provisional taxon D35	60920	5
Scardovia inopinata	0.000124278	205	214	0.046421	0.000216921	43	44	0.005014	0.000113955	1	7	0.000003	4.28571e-07				0	23	163	0.003046	1.86871e-05	25	26	0.003725	0.000143269	354	384	0.046433	0.000120919	Present	642	Bacteria	Actinobacteria	Actinomycetia	Bifidobacteriales	Bifidobacteriaceae	Scardovia	inopinata	Named	Unassigned	0	0	AB029087	6	0.02	332	Bifidobacterium inopinatum	78259	7
Scardovia wiggsiae	0.000783467	212	214	0.282065	0.00131806	43	44	0.012946	0.000294227				0	1	4	8.4e-05	2.1e-05	23	163	0.029955	0.000183773	26	26	0.01235	0.000475	378	384	0.322279	0.000839268	Present	195	Bacteria	Actinobacteria	Actinomycetia	Bifidobacteriales	Bifidobacteriaceae	Scardovia	wiggsiae	Named	Oral	0	0	AF287758|AY278626	23	0.07	183	Scardovia ge|Oral Clone CX010|Oral Strain KCL-W5934|Oral Strain TFI-A32ED	230143	4
Schaalia cardiffensis	0.000130019	201	214	0.044415	0.000207547	41	44	0.006651	0.000151159				0	1	4	8.4e-05	2.1e-05	21	163	0.001705	1.04601e-05	24	26	0.00139	5.34615e-05	348	384	0.055231	0.000143831	Present	850	Bacteria	Actinobacteria	Actinomycetia	Actinomycetales	Actinomycetaceae	Schaalia	cardiffensis	Named	Oral	0	CCUG 44997|DSM 15803	AJ421779|GU470888	0	0	0	Actinomyces cardiffensis	181487	3
Schaalia georgiae	3.29691e-05	196	214	0.011011	5.14533e-05	41	44	0.001708	3.88182e-05				0	1	4	0.000419	0.00010475	21	163	0.000683	4.19018e-06	24	26	0.000895	3.44231e-05	329	384	0.013044	3.39688e-05	Present	617	Bacteria	Actinobacteria	Actinomycetia	Actinomycetales	Actinomycetaceae	Schaalia	georgiae	Named	Oral	0	0	X80413	1	0	459	Actinomyces georgiae	52768	7
Schaalia meyeri	2.87423e-05	178	214	0.010141	4.73879e-05	36	44	0.00146	3.31818e-05				0				0	17	163	0.000548	3.36196e-06	18	26	0.000752	2.89231e-05	277	384	0.0113	2.94271e-05	Present	671	Bacteria	Actinobacteria	Actinomycetia	Actinomycetales	Actinomycetaceae	Schaalia	meyeri	Named	Oral	0	0	X82451	0	0	0	Actinobacterium meyer|Actinobacterium meyeri|Actinomyces meyeri	52773	71
Schaalia odontolytica	0.00165477	214	214	0.563568	0.0026335	44	44	0.066332	0.00150755	1	7	1.3e-05	1.85714e-06	3	4	0.000573	0.00014325	23	163	0.031352	0.000192344	26	26	0.035766	0.00137562	384	384	0.695721	0.00181177	Present	701	Bacteria	Actinobacteria	Actinomycetia	Actinomycetales	Actinomycetaceae	Schaalia	odontolytica	Named	Oral	0	0	X80504	11	0.03	267	0	1660	131
Schlegelella thermodepolymerans	2.17577e-06	52	214	0.00041	1.91589e-06	10	44	0.000208	4.72727e-06	1	7	0.000003	4.28571e-07				0	12	163	0.000102	6.25767e-07	9	26	7.4e-05	2.84615e-06	105	384	0.001035	2.69531e-06	Present	24	Bacteria	Proteobacteria	Betaproteobacteria	Burkholderiales	Comamonadaceae	Schlegelella	thermodepolymerans	Named	Unassigned	0	DSM 15264	AF125876	0	0	0	dehydroabietic acid-degrading bacterium DhA-71	215580	0
Segetibacter aerophilus	5.6924e-06	89	214	0.000934	4.36449e-06	20	44	0.000188	4.27273e-06	1	7	0.000003	4.28571e-07	1	4	8.4e-05	2.1e-05	16	163	0.000257	1.57669e-06	18	26	0.00027	1.03846e-05	184	384	0.003057	7.96094e-06	Present	261	Bacteria	Bacteroidetes	Chitinophagia	Chitinophagales	Chitinophagaceae	Segetibacter	aerophilus	Named	Unassigned	0	0	0	0	0	0	0	0	0
Selenomonas artemidis	4.96698e-05	199	214	0.013706	6.40467e-05	38	44	0.002997	6.81136e-05	1	7	0.000006	8.57143e-07				0	23	163	0.001842	1.13006e-05	23	26	0.000973	3.74231e-05	355	384	0.022298	5.80677e-05	Present	124	Bacteria	Firmicutes	Negativicutes	Selenomonadales	Selenomonadaceae	Selenomonas	artemidis	Named	Oral	0	0	AF287797	56	0.16	114	0	671224	5
Selenomonas flueggei	5.31758e-05	184	214	0.0167	7.80374e-05	35	44	0.002896	6.58182e-05				0				0	23	163	0.000796	4.88344e-06	25	26	0.001635	6.28846e-05	325	384	0.022747	5.9237e-05	Present	125	Bacteria	Firmicutes	Negativicutes	Selenomonadales	Selenomonadaceae	Selenomonas	flueggei	Named	Oral	0	0	AF287803|AF287804	23	0.07	183	Oral Clone AH132	135080	3
Selenomonas infelix	7.16508e-05	178	214	0.019344	9.03925e-05	39	44	0.012958	0.0002945				0				0	20	163	0.001245	7.63804e-06	25	26	0.000759	2.91923e-05	321	384	0.026024	6.77708e-05	Present	639	Bacteria	Firmicutes	Negativicutes	Selenomonadales	Selenomonadaceae	Selenomonas	infelix	Named	Oral	0	0	AF287802	112	0.32	63	0	135082	6
Selenomonas noxia	0.000143371	211	214	0.039097	0.000182696	44	44	0.010673	0.000242568				0				0	23	163	0.002779	1.70491e-05	25	26	0.001497	5.75769e-05	377	384	0.066672	0.000173625	Present	130	Bacteria	Firmicutes	Negativicutes	Selenomonadales	Selenomonadaceae	Selenomonas	noxia	Named	Oral	0	0	AF287798|AF287799|AF385495	361	1.04	17	0	135083	25
Selenomonas sputigena	0.000439118	211	214	0.122039	0.000570276	42	44	0.027747	0.000630614	1	7	0.000003	4.28571e-07				0	23	163	0.005392	3.30798e-05	26	26	0.004655	0.000179038	381	384	0.209901	0.000546617	Present	151	Bacteria	Firmicutes	Negativicutes	Selenomonadales	Selenomonadaceae	Selenomonas	sputigena	Named	Oral	0	0	AF287793	305	0.87	21	Spirillum sputigenum|Vibrio sputigenus	69823	43
Serratia marcescens	0.00139545	214	214	0.272765	0.0012746	44	44	0.015783	0.000358705	7	7	0.033797	0.00482814	3	4	0.001168	0.000292	141	163	0.519773	0.00318879	26	26	0.016672	0.000641231	383	384	0.315014	0.000820349	Present	115	Bacteria	Proteobacteria	Gammaproteobacteria	Enterobacterales	Yersiniaceae	Serratia	marcescens	Named	Unassigned	0	0	0	0	0	0	0	0	0
Shuttleworthia satelles	0.000171873	209	214	0.044137	0.000206248	44	44	0.0073	0.000165909	2	7	0.000007	1e-06				0	23	163	0.006932	4.25276e-05	26	26	0.008829	0.000339577	375	384	0.077512	0.000201854	Present	95	Bacteria	Firmicutes	Clostridia	Clostridiales	Lachnospiraceae [XIV]	Shuttleworthia	satelles	Named	Oral	0	0	AF385507|AF385570|AF399956	76	0.22	91	0	177972	4
Simonsiella muelleri	8.21615e-06	79	214	0.001705	7.96729e-06	17	44	0.000293	6.65909e-06				0	1	4	0.001427	0.00035675	15	163	0.000245	1.50307e-06	14	26	0.000278	1.06923e-05	146	384	0.00297	7.73437e-06	Present	683	Bacteria	Proteobacteria	Betaproteobacteria	Neisseriales	Neisseriaceae	Simonsiella	muelleri	Named	Oral	0	0	AF328147	5	0.01	343	Caryophanon muelleri	72	1
Slackia exigua	4.18112e-05	197	214	0.012376	5.78318e-05	41	44	0.003625	8.23864e-05				0				0	23	163	0.001775	1.08896e-05	22	26	0.001052	4.04615e-05	348	384	0.016377	4.26484e-05	Present	602	Bacteria	Actinobacteria	Coriobacteriia	Coriobacteriales	Coriobacteriaceae	Slackia	exigua	Named	Oral	0	0	AF101240	2	0.01	409	Eubacterium exiguum	84109	17
Sneathia amnii	6.54941e-05	91	214	0.02599	0.000121449	11	44	0.00018	4.09091e-06				0				0	15	163	0.000208	1.27607e-06	12	26	0.000151	5.80769e-06	170	384	0.028617	7.45234e-05	Present	844	Bacteria	Fusobacteria	Fusobacteriia	Fusobacteriales	Leptotrichiaceae	Sneathia	amnii [Not Validly Published]	Named	Oral	0	0	AY078425	0	0	0	Leptotrichia amnionii	187101	0
Sneathia sanguinegens	2.42922e-05	155	214	0.006362	2.9729e-05	26	44	0.000664	1.50909e-05				0				0	19	163	0.000713	4.37423e-06	20	26	0.000899	3.45769e-05	283	384	0.011816	3.07708e-05	Present	837	Bacteria	Fusobacteria	Fusobacteriia	Fusobacteriales	Leptotrichiaceae	Sneathia	sanguinegens	Named	Oral	0	0	L37789	0	0	0	Leptotrichia sanguinegens	40543	7
Solobacterium moorei	0.00513904	214	214	1.91941	0.00896921	44	44	0.082933	0.00188484				0				0	23	163	0.056117	0.000344276	26	26	0.075947	0.00292104	383	384	2.19267	0.00571008	Present	678	Bacteria	Firmicutes	Erysipelotrichia	Erysipelotrichales	Erysipelotrichaceae	Solobacterium	moorei	Named	Oral	0	JCM 10645|CIP 106864	AB031058	20	0.06	198	unclassified Clostridium	102148	28
Sphingomonas echinoides	1.74584e-07	10	214	5.8e-05	2.71028e-07				0				0				0				0				0	19	384	8.9e-05	2.31771e-07	Present	3	Bacteria	Proteobacteria	Alphaproteobacteria	Sphingomonadales	Sphingomonadaceae	Sphingomonas	echinoides	Named	Unassigned	0	ATCC 14820	AF385529	2	0.01	409	Oral Clone AV069	59803	0
Staphylococcus aureus	0.0118668	214	214	0.858566	0.00401199	44	44	0.220381	0.00500866	7	7	1.25265	0.17895	4	4	0.513017	0.128254	163	163	5.84656	0.0358685	26	26	0.112214	0.00431592	384	384	1.18845	0.00309492	Present	550	Bacteria	Firmicutes	Bacilli	Bacillales	Staphylococcaceae	Staphylococcus	aureus	Named	Nasal	0	0	D83357	15	0.04	228	Micrococcus aureus|Micrococcus pyogenes|Staphlococcus pyogenes|Staphylococcus pyogenes	1280	85269
Staphylococcus auricularis	0.000156601	86	214	0.001266	5.91589e-06	22	44	0.000462	1.05e-05				0	4	4	0.12726	0.031815	17	163	0.000253	1.55215e-06	19	26	0.000355	1.36538e-05	154	384	0.002262	5.89063e-06	Present	331	Bacteria	Firmicutes	Bacilli	Bacillales	Staphylococcaceae	Staphylococcus	auricularis	Named	Unassigned	0	0	0	0	0	0	0	0	0
Staphylococcus capitis	8.30321e-05	208	214	0.011252	5.25794e-05	44	44	0.001488	3.38182e-05	7	7	0.012674	0.00181057	4	4	0.02354	0.005885	24	163	0.001157	7.09816e-06	23	26	0.001695	6.51923e-05	368	384	0.018107	4.71536e-05	Present	116	Bacteria	Firmicutes	Bacilli	Bacillales	Staphylococcaceae	Staphylococcus	capitis	Named	Unassigned	0	0	0	0	0	0	0	0	0
Staphylococcus caprae	4.03088e-06	58	214	0.000462	2.15888e-06	9	44	7.6e-05	1.72727e-06				0	2	4	0.000849	0.00021225	7	163	0.001307	8.0184e-06	3	26	2.5e-05	9.61538e-07	86	384	0.000675	1.75781e-06	Present	567	Bacteria	Firmicutes	Bacilli	Bacillales	Staphylococcaceae	Staphylococcus	caprae	Named	Oral	0	0	AB009935	3	0.01	387	0	29380	38
Staphylococcus cohnii	3.80629e-05	186	214	0.009433	4.40794e-05	35	44	0.006206	0.000141045				0	2	4	0.000256	6.4e-05	20	163	0.002016	1.23681e-05	24	26	0.002045	7.86538e-05	308	384	0.012093	3.14922e-05	Present	117	Bacteria	Firmicutes	Bacilli	Bacillales	Staphylococcaceae	Staphylococcus	cohnii	Named	Unassigned	0	0	0	0	0	0	0	0	0
Staphylococcus epidermidis	0.000333895	214	214	0.062495	0.000292033	44	44	0.021725	0.00049375	7	7	0.000702	0.000100286	4	4	0.088279	0.0220697	23	163	0.006119	3.75399e-05	26	26	0.010636	0.000409077	384	384	0.091184	0.000237458	Present	601	Bacteria	Firmicutes	Bacilli	Bacillales	Staphylococcaceae	Staphylococcus	epidermidis	Named	Oral	0	0	D83363	3	0.01	387	Albococcus epidermidis|Micrococcus epidermidis	1282	9661
Staphylococcus haemolyticus	0.0113497	186	214	0.005087	2.3771e-05	42	44	0.000884	2.00909e-05	7	7	0.09356	0.0133657	4	4	0.009452	0.002363	22	163	0.000506	3.10429e-06	26	26	9.44033	0.36309	313	384	0.006624	1.725e-05	Present	120	Bacteria	Firmicutes	Bacilli	Bacillales	Staphylococcaceae	Staphylococcus	haemolyticus	Named	Unassigned	0	0	0	0	0	0	0	0	0
Staphylococcus hominis	0.00124056	208	214	0.0671	0.000313551	39	44	0.003846	8.74091e-05	7	7	0.791636	0.113091	4	4	0.079762	0.0199405	22	163	0.000632	3.8773e-06	26	26	0.020463	0.000787038	373	384	0.08111	0.000211224	Present	127	Bacteria	Firmicutes	Bacilli	Bacillales	Staphylococcaceae	Staphylococcus	hominis	Named	Unassigned	0	0	0	0	0	0	0	0	0
Staphylococcus lugdunensis	3.25071e-05	68	214	0.000817	3.81776e-06	11	44	0.000117	2.65909e-06				0	1	4	0.0001	2.5e-05	41	163	0.024645	0.000151196	15	26	0.000321	1.23462e-05	110	384	0.001371	3.57031e-06	Present	128	Bacteria	Firmicutes	Bacilli	Bacillales	Staphylococcaceae	Staphylococcus	lugdunensis	Named	Unassigned	0	0	0	0	0	0	0	0	0
Staphylococcus pasteuri	3.60879e-05	180	214	0.012819	5.99019e-05	34	44	0.001487	3.37955e-05				0	2	4	0.000396	9.9e-05	15	163	0.000222	1.36196e-06	13	26	0.000185	7.11538e-06	300	384	0.015277	3.97839e-05	Present	141	Bacteria	Firmicutes	Bacilli	Bacillales	Staphylococcaceae	Staphylococcus	pasteuri	Named	Unassigned	0	0	0	0	0	0	0	0	0
Staphylococcus pettenkoferi	2.59501e-06	63	214	0.000369	1.7243e-06	11	44	0.00006	1.36364e-06	7	7	0.000608	8.68571e-05				0	9	163	7.5e-05	4.60123e-07	11	26	0.000158	6.07692e-06	111	384	0.000915	2.38281e-06	Present	142	Bacteria	Firmicutes	Bacilli	Bacillales	Staphylococcaceae	Staphylococcus	pettenkoferi	Named	Unassigned	0	0	0	0	0	0	0	0	0
Staphylococcus schleiferi	4.53682e-07	20	214	9.4e-05	4.39252e-07	3	44	1.2e-05	2.72727e-07				0				0	4	163	2.3e-05	1.41104e-07	7	26	7.3e-05	2.80769e-06	38	384	0.00018	4.6875e-07	Present	233	Bacteria	Firmicutes	Bacilli	Bacillales	Staphylococcaceae	Staphylococcus	schleiferi	Named	Unassigned	0	0	0	0	0	0	0	0	0
Staphylococcus warneri	4.49572e-05	146	214	0.003188	1.48972e-05	39	44	0.002084	4.73636e-05	7	7	0.014546	0.002078	2	4	0.011567	0.00289175	19	163	0.000267	1.63804e-06	24	26	0.001609	6.18846e-05	250	384	0.004593	1.19609e-05	Present	76	Bacteria	Firmicutes	Bacilli	Bacillales	Staphylococcaceae	Staphylococcus	warneri	Named	Oral	0	0	L37603	3	0.01	387	Staphylococcus warnerii	1292	203
Stenotrophomonas maltophilia	0.000338534	212	214	0.030819	0.000144014	43	44	0.019695	0.000447614	7	7	0.137601	0.0196573	4	4	0.022144	0.005536	26	163	0.003591	2.20307e-05	26	26	0.00589	0.000226538	380	384	0.065306	0.000170068	Present	663	Bacteria	Proteobacteria	Gammaproteobacteria	Xanthomonadales	Xanthomonadaceae	Stenotrophomonas	maltophilia	Named	Unassigned	0	0	X95923	28	0.08	171	Pseudomonas betle|Pseudomonas maltiphilia|Xanthomonas maltiphilia|Pseudomonas beteli|Pseudomonas maltophilia|Stenotrophomonas africana|Xanthomonas maltophilia	40324	1655
Stenotrophomonas nitritireducens	1.90024e-08	2	214	8e-06	3.73832e-08				0				0				0				0				0	2	384	0.000008	2.08333e-08	Present	37	Bacteria	Proteobacteria	Gammaproteobacteria	Xanthomonadales	Xanthomonadaceae	Stenotrophomonas	nitritireducens	Named	Unassigned	0	ATCC BAA-12	AF385546	82	0.24	86	Oral Clone AY088	83617	0
Stomatobaculum longum	0.000798498	214	214	0.255312	0.00119305	44	44	0.026879	0.000610886	1	7	0.000005	7.14286e-07	1	4	8.4e-05	2.1e-05	23	163	0.028742	0.000176331	26	26	0.030134	0.001159	383	384	0.331179	0.000862445	Present	419	Bacteria	Firmicutes	Clostridia	Clostridiales	Lachnospiraceae [XIV]	Stomatobaculum	longum	Named	Oral	0	DSM 24645	AY278618|HM120209	33	0.09	152	Oral Clone C4ALM087|Moryella sp. HOT-419	796942	1
Streptococcus agalactiae	0.00423748	214	214	0.866428	0.00404873	44	44	0.148097	0.00336584	7	7	0.007473	0.00106757	4	4	0.00244	0.00061	96	163	1.45508	0.00892687	26	26	0.05363	0.00206269	384	384	1.03482	0.00269484	Present	537	Bacteria	Firmicutes	Bacilli	Lactobacillales	Streptococcaceae	Streptococcus	agalactiae	Named	Unassigned	0	0	AF015927	2	0.01	409	Streptococcus difficile|Streptoccocus de la mammite|Streptococcus difficilis|Streptococcus mastitidis	1311	7417
Streptococcus anginosus	0.00636561	214	214	1.28633	0.00601089	44	44	0.142678	0.00324268	1	7	2.1e-05	3e-06	3	4	0.000613	0.00015325	158	163	2.68791	0.0164902	26	26	0.014275	0.000549038	384	384	1.22801	0.00319794	Present	543	Bacteria	Firmicutes	Bacilli	Lactobacillales	Streptococcaceae	Streptococcus	anginosus	Named	Oral	0	0	AF104678	566	1.62	6	0	1328	402
Streptococcus australis	0.00202075	214	214	0.760767	0.00355499	44	44	0.053238	0.00120995				0	2	4	0.002332	0.000583	22	163	0.01052	6.45399e-05	26	26	0.00997	0.000383462	383	384	0.864641	0.00225167	Present	73	Bacteria	Firmicutes	Bacilli	Lactobacillales	Streptococcaceae	Streptococcus	australis	Named	Oral	0	ATCC 700641	AF385525|AF184974	179	0.51	39	0	113107	8
Streptococcus constellatus	0.000438789	214	214	0.159959	0.000747472	44	44	0.020681	0.000470023				0	1	4	9.4e-05	2.35e-05	23	163	0.003772	2.31411e-05	26	26	0.004649	0.000178808	384	384	0.180305	0.000469544	Present	576	Bacteria	Firmicutes	Bacilli	Lactobacillales	Streptococcaceae	Streptococcus	constellatus	Named	Oral	0	0	AF104676	158	0.45	45	Diplococcus constellatus|Peptococcus constellatus	76860	220
Streptococcus cristatus	0.00173928	213	214	0.435776	0.00203634	44	44	0.033641	0.000764568				0	2	4	0.504977	0.126244	23	163	0.004747	2.91227e-05	26	26	0.007196	0.000276769	383	384	0.478138	0.00124515	Present	578	Bacteria	Firmicutes	Bacilli	Lactobacillales	Streptococcaceae	Streptococcus	cristatus clade 578	Named	Oral	0	ATCC 51100|AS 1.3089|CCUG 48365|DSM 19165|LMG 21535|	AB008313	325	0.93	20	Streptococcus crista|Streptococcus oligofermentans	45634	32
Streptococcus downei	6.20238e-05	133	214	0.019025	8.89019e-05	22	44	0.012346	0.000280591				0				0	10	163	0.000664	4.07362e-06	11	26	0.000309	1.18846e-05	211	384	0.01988	5.17708e-05	Present	594	Bacteria	Firmicutes	Bacilli	Lactobacillales	Streptococcaceae	Streptococcus	downei	Named	Unassigned	0	0	AY188350	49	0.14	128	0	1317	46
Streptococcus gordonii	0.00254975	214	214	0.930669	0.00434892	44	44	0.037071	0.000842523	7	7	0.019041	0.00272014	3	4	0.029304	0.007326	24	163	0.012933	7.93436e-05	26	26	0.018315	0.000704423	384	384	1.09955	0.00286341	Present	622	Bacteria	Firmicutes	Bacilli	Lactobacillales	Streptococcaceae	Streptococcus	gordonii	Named	Oral	0	ATCC 10558|NCTC7865	AF003931	478	1.37	10	0	1302	729
Streptococcus infantis	0.00154156	214	214	0.593083	0.00277142	44	44	0.030656	0.000696727	1	7	0.000003	4.28571e-07	3	4	0.004051	0.00101275	23	163	0.015003	9.20429e-05	26	26	0.010342	0.000397769	383	384	0.644852	0.0016793	Present	431	Bacteria	Firmicutes	Bacilli	Lactobacillales	Streptococcaceae	Streptococcus	infantis clade 431	Named	Oral	0	0	AY278633	140	0.4	49	Oral Clone C4AKM023	712633	0
Streptococcus intermedius	0.000847221	214	214	0.327163	0.0015288	43	44	0.024191	0.000549795	7	7	0.001091	0.000155857	1	4	0.002013	0.00050325	22	163	0.004404	2.70184e-05	26	26	0.010091	0.000388115	383	384	0.344407	0.000896893	Present	644	Bacteria	Firmicutes	Bacilli	Lactobacillales	Streptococcaceae	Streptococcus	intermedius	Named	Oral	0	0	AF104671	334	0.96	19	0	1338	458
Streptococcus lactarius	0.00014914	201	214	0.054924	0.000256654	38	44	0.004467	0.000101523				0	1	4	0.001091	0.00027275	18	163	0.000814	4.99387e-06	22	26	0.001454	5.59231e-05	344	384	0.062826	0.000163609	Present	948	Bacteria	Firmicutes	Bacilli	Lactobacillales	Streptococcaceae	Streptococcus	lactarius	Named	Oral	0	CCUG 66490	NR_117425	0	0	0	0	684066	0
Streptococcus mitis	0.00354811	214	214	1.36225	0.00636565	44	44	0.103913	0.00236166	7	7	0.00069	9.85714e-05	4	4	0.027438	0.0068595	23	163	0.024628	0.000151092	26	26	0.0245	0.000942308	384	384	1.4441	0.00376068	Present	677	Bacteria	Firmicutes	Bacilli	Lactobacillales	Streptococcaceae	Streptococcus	mitis	Named	Oral	0	NCTC 12261	AF003929	1973	5.66	2	0	28037	965
Streptococcus mutans	0.000783131	214	214	0.214687	0.00100321	43	44	0.134557	0.00305811	1	7	0.000003	4.28571e-07	1	4	0.000503	0.00012575	23	163	0.008666	5.31656e-05	26	26	0.03808	0.00146462	383	384	0.2629	0.000684635	Present	686	Bacteria	Firmicutes	Bacilli	Lactobacillales	Streptococcaceae	Streptococcus	mutans	Named	Oral	0	ATCC 25175|NCTC10449	AJ243965	1500	4.3	3	0	1309	8717
Streptococcus oralis	0.00401144	214	214	1.51516	0.00708019	44	44	0.06015	0.00136705	7	7	0.111899	0.0159856	4	4	0.008561	0.00214025	23	163	0.032476	0.000199239	26	26	0.022344	0.000859385	384	384	1.62704	0.00423708	Present	58	Bacteria	Firmicutes	Bacilli	Lactobacillales	Streptococcaceae	Streptococcus	oralis subsp. dentisani clade 058	Named	Oral	0	0	AY005042|AY005043|AY005044|AY278632	251	0.72	26	Oral Clone BW009|Oral Clone BM035|Streptococcus oralis subsp. dentisani|Oral Clone C3MLM097|Oral Clone CH016	712622	1
Streptococcus parasanguinis	0.0200308	214	214	8.05857	0.0376569	44	44	0.44773	0.0101757	1	7	0.000003	4.28571e-07	4	4	0.019722	0.0049305	23	163	0.271224	0.00166395	26	26	0.276786	0.0106456	384	384	7.79183	0.0202912	Present	411	Bacteria	Firmicutes	Bacilli	Lactobacillales	Streptococcaceae	Streptococcus	parasanguinis clade 411	Named	Oral	0	0	AY278629|AY278634|AY278635|EF399017	366	1.05	15	Oral Clone C2MKM006|Oral Clone C4MKM110|Oral Clone C5AKM109|Streptococcus parasanguinis|Streptococcus parasanguis	2058464	0
Streptococcus peroris	7.56449e-05	178	214	0.028838	0.000134757	35	44	0.002031	4.61591e-05				0	1	4	9.4e-05	2.35e-05	18	163	0.000845	5.18405e-06	16	26	0.000484	1.86154e-05	296	384	0.031401	8.17734e-05	Present	728	Bacteria	Firmicutes	Bacilli	Lactobacillales	Streptococcaceae	Streptococcus	peroris	Named	Oral	0	0	AB008314	20	0.06	198	0	68891	3
Streptococcus pneumoniae	0.0469493	214	214	2.66253	0.0124417	44	44	0.28201	0.00640932	7	7	0.894166	0.127738	4	4	0.321672	0.080418	163	163	32.2373	0.197775	26	26	0.154302	0.00593469	384	384	2.97931	0.00775862	Present	734	Bacteria	Firmicutes	Bacilli	Lactobacillales	Streptococcaceae	Streptococcus	pneumoniae	Named	Nasal	0	0	AF003930	62	0.18	105	Diplococcus pneumoniae|Micrococcus pneumoniae	1313	26730
Streptococcus pyogenes	0.00470694	214	214	0.822515	0.00384353	44	44	0.184847	0.00420107	7	7	1.03961	0.148516	4	4	0.798751	0.199688	25	163	0.049338	0.000302687	26	26	0.074815	0.0028775	384	384	0.993366	0.00258689	Present	745	Bacteria	Firmicutes	Bacilli	Lactobacillales	Streptococcaceae	Streptococcus	pyogenes	Named	Oral	0	0	AB023575	0	0	0	Micrococcus scarlatinae|Streptococcus erysipelatos|Streptococcus hemolyticus|Streptococcus scarlatinae	1314	13690
Streptococcus salivarius	0.0785172	214	214	16.9404	0.0791607	44	44	2.0525	0.0466477	7	7	0.034965	0.004995	4	4	0.025635	0.00640875	163	163	29.0749	0.178374	26	26	0.551979	0.02123	384	384	17.4312	0.0453938	Present	755	Bacteria	Firmicutes	Bacilli	Lactobacillales	Streptococcaceae	Streptococcus	salivarius	Named	Oral	0	0	M58839	121	0.35	58	0	1304	821
Streptococcus sanguinis	0.00446947	214	214	1.75631	0.00820706	44	44	0.048533	0.00110302	7	7	0.000608	8.68571e-05	4	4	0.045389	0.0113472	23	163	0.006512	3.99509e-05	26	26	0.017586	0.000676385	384	384	1.88836	0.0049176	Present	758	Bacteria	Firmicutes	Bacilli	Lactobacillales	Streptococcaceae	Streptococcus	sanguinis	Named	Oral	0	ATCC 10556|NCTC7863	AF003928	851	2.44	4	Streptococcus sanguinis|Streptococcus sanguis ss. carlssonii	1305	303
Streptococcus sinensis	0.000253324	201	214	0.09501	0.000443972	34	44	0.00544	0.000123636				0	1	4	0.000419	0.00010475	19	163	0.000439	2.69325e-06	19	26	0.000392	1.50769e-05	338	384	0.111599	0.000290622	Present	767	Bacteria	Firmicutes	Bacilli	Lactobacillales	Streptococcaceae	Streptococcus	sinensis	Named	Oral	0	0	AF432856	33	0.09	152	0	176090	8
Streptococcus sobrinus	0.00120722	210	214	0.46735	0.00218388	41	44	0.033699	0.000765886				0	1	4	0.000419	0.00010475	21	163	0.002385	1.46319e-05	26	26	0.029343	0.00112858	365	384	0.483289	0.00125857	Present	768	Bacteria	Firmicutes	Bacilli	Lactobacillales	Streptococcaceae	Streptococcus	sobrinus	Named	Oral	0	0	AJ243966	74	0.21	94	Streptococcus mutans	1310	886
Streptococcus thermophilus	0.0122296	214	214	1.46072	0.00682579	44	44	0.58722	0.0133459	7	7	0.043857	0.00626529	4	4	0.028215	0.00705375	163	163	6.14353	0.0376904	26	26	0.326943	0.0125747	384	384	1.70683	0.00444487	Present	152	Bacteria	Firmicutes	Bacilli	Lactobacillales	Streptococcaceae	Streptococcus	thermophilus	Named	Unassigned	0	0	0	0	0	0	0	0	0
Streptococcus vestibularis	0.00657563	213	214	2.44365	0.0114189	43	44	0.229463	0.00521507	7	7	0.046629	0.00666129	4	4	0.031361	0.00784025	23	163	0.027102	0.00016627	26	26	0.037327	0.00143565	383	384	2.72115	0.00708633	Present	21	Bacteria	Firmicutes	Bacilli	Lactobacillales	Streptococcaceae	Streptococcus	vestibularis	Named	Oral	0	0	AY188353	61	0.17	106	0	1343	20
Tannerella forsythia	0.000661102	214	214	0.13896	0.000649346	44	44	0.043419	0.000986795				0	1	4	0.0001	2.5e-05	23	163	0.015509	9.51472e-05	26	26	0.019489	0.000749577	384	384	0.339171	0.000883258	Present	613	Bacteria	Bacteroidetes	Bacteroidia	Bacteroidales	Porphyromonadaceae	Tannerella	forsythia	Named	Oral	0	0	L16495	88	0.25	81	Bacteroides forsythus|Tannerella forsythensis	28112	511
Treponema denticola	7.24846e-05	210	214	0.017577	8.21355e-05	44	44	0.003869	8.79318e-05				0	2	4	0.003078	0.0007695	23	163	0.003165	1.94172e-05	26	26	0.003582	0.000137769	373	384	0.029761	7.75026e-05	Present	584	Bacteria	Spirochaetes	Spirochaetia	Spirochaetales	Spirochaetaceae	Treponema	denticola	Named	Oral	0	ATCC 35405	M71236	77	0.22	90	Spirillum dentium|Spirochaeta ambigua|Spirochaeta comandonii|Spirochaeta dentium|Spirochaeta microdentium|Spirochaeta orthodonta|Spirochaete denticola|Spirochaete dentium|Spironema dentium|Treponema ambiguum|Treponema comandonii|Treponema dentium|Treponema dentium-stenogyratum|Treponema microdentium|Treponema orthodontum	158	1133
Treponema lecithinolyticum	4.04525e-05	207	214	0.009803	4.58084e-05	37	44	0.001607	3.65227e-05				0				0	23	163	0.00335	2.05521e-05	26	26	0.003297	0.000126808	364	384	0.016004	4.16771e-05	Present	653	Bacteria	Spirochaetes	Spirochaetia	Spirochaetales	Spirochaetaceae	Treponema	lecithinolyticum	Named	Oral	0	ATCC 700332|OMZ 684	AF023040	13	0.04	244	Treponema sp. IV:17C:GF6	53418	15
Treponema maltophilum	5.97233e-05	200	214	0.015487	7.23692e-05	35	44	0.001971	4.47955e-05				0				0	23	163	0.005049	3.09755e-05	26	26	0.003472	0.000133538	365	384	0.024308	6.33021e-05	Present	664	Bacteria	Spirochaetes	Spirochaetia	Spirochaetales	Spirochaetaceae	Treponema	maltophilum	Named	Oral	0	0	AF023039	15	0.04	228	0	51160	23
Treponema medium	2.27601e-05	165	214	0.004941	2.30888e-05	31	44	0.001075	2.44318e-05				0				0	22	163	0.001068	6.55215e-06	25	26	0.001602	6.16154e-05	297	384	0.010478	2.72865e-05	Present	667	Bacteria	Spirochaetes	Spirochaetia	Spirochaetales	Spirochaetaceae	Treponema	medium	Named	Oral	0	0	AF023051	6	0.02	332	0	58231	25
Treponema pallidum	5.70071e-08				0				0				0				0	2	163	1.1e-05	6.74847e-08				0	3	384	3.7e-05	9.63542e-08	Present	805	Bacteria	Spirochaetes	Spirochaetia	Spirochaetales	Spirochaetaceae	Treponema	pallidum	Named	Unassigned	0	0	M88726	0	0	0	Microspironema pallidum|Spirillum pallidum|Spirochaeta pallida|Spironema pallidum	160	4644
Treponema pectinovorum	6.96437e-05	210	214	0.016691	7.79953e-05	44	44	0.003851	8.75227e-05	2	7	0.000007	1e-06				0	23	163	0.003523	2.16135e-05	26	26	0.0038	0.000146154	377	384	0.030768	8.0125e-05	Present	725	Bacteria	Spirochaetes	Spirochaetia	Spirochaetales	Spirochaetaceae	Treponema	pectinovorum	Named	Oral	0	0	M71237	0	0	0	0	164	30
Treponema putidum	2.96271e-05	182	214	0.006897	3.2229e-05	37	44	0.00138	3.13636e-05				0	1	4	0.000168	4.2e-05	22	163	0.001679	1.03006e-05	25	26	0.002061	7.92692e-05	326	384	0.012761	3.32318e-05	Present	743	Bacteria	Spirochaetes	Spirochaetia	Spirochaetales	Spirochaetaceae	Treponema	putidum	Named	Oral	0	0	AY369249	0	0	0	0	221027	6
Treponema socranskii	0.000963226	201	214	0.01489	6.95794e-05	43	44	0.003857	8.76591e-05	1	7	0.000003	4.28571e-07				0	36	163	0.761153	0.00466965	26	26	0.003913	0.0001505	366	384	0.02722	7.08854e-05	Present	769	Bacteria	Spirochaetes	Spirochaetia	Spirochaetales	Spirochaetaceae	Treponema	socranskii	Named	Oral	0	ATCC 35536	AF033308	75	0.22	93	Treponema socranskii subsp. buccale|Treponema socranskii subsp. socranskii|Treponema socranskii subsp. paredis|Treponema socranskii subsp. 04|Treponema socranskii subsp. A|Treponema socranskii subsp. B	53419	77
Treponema vincentii	6.78432e-05	201	214	0.01869	8.73364e-05	41	44	0.002753	6.25682e-05	1	7	0.000005	7.14286e-07				0	23	163	0.003588	2.20123e-05	26	26	0.003464	0.000133231	361	384	0.028624	7.45417e-05	Present	29	Bacteria	Spirochaetes	Spirochaetia	Spirochaetales	Spirochaetaceae	Treponema	vincentii	Named	Oral	0	0	AF033309	5	0.01	343	0	69710	59
Variovorax paradoxus	5.2114e-06	99	214	0.000971	4.53738e-06	27	44	0.00041	9.31818e-06	3	7	1.3e-05	1.85714e-06				0	20	163	0.000284	1.74233e-06	13	26	0.000273	1.05e-05	184	384	0.002437	6.34635e-06	Present	717	Bacteria	Proteobacteria	Betaproteobacteria	Burkholderiales	Comamonadaceae	Variovorax	paradoxus	Named	Unassigned	0	0	D30793	7	0.02	320	Alcaligenes paradoxus	34073	70
Veillonella atypica	0.00329578	214	214	1.0345	0.00483411	44	44	0.265356	0.00603082	1	7	0.000003	4.28571e-07	1	4	0.013339	0.00333475	23	163	0.033413	0.000204988	26	26	0.005712	0.000219692	384	384	1.42272	0.003705	Present	524	Bacteria	Firmicutes	Negativicutes	Veillonellales	Veillonellaceae	Veillonella	atypica	Named	Oral	0	0	DQ003631	208	0.6	30	Oral Clone MB5_P17|Veillonella parvula	39777	30
Veillonella denticariosi	0.00010297	176	214	0.03227	0.000150794	31	44	0.004483	0.000101886				0	1	4	8.4e-05	2.1e-05	16	163	0.000442	2.71166e-06	13	26	0.000442	1.7e-05	318	384	0.04898	0.000127552	Present	887	Bacteria	Firmicutes	Negativicutes	Veillonellales	Veillonellaceae	Veillonella	denticariosi	Named	Oral	0	JCM 15641|DSM 19009|CCUG 54362|RBV 106	EF185167	0	0	0	0	419208	4
Veillonella dispar	0.00407055	214	214	1.32065	0.00617126	44	44	0.184886	0.00420195	1	7	0.00001	1.42857e-06	1	4	0.000168	4.2e-05	23	163	0.039575	0.000242791	26	26	0.043458	0.00167146	384	384	1.83865	0.00478815	Present	160	Bacteria	Firmicutes	Negativicutes	Veillonellales	Veillonellaceae	Veillonella	dispar	Named	Oral	0	0	X84006	848	2.43	5	Veillonella alcalescens	39778	47
Veillonella parvula	0.0153612	214	214	5.15232	0.0240763	44	44	0.492549	0.0111943	1	7	0.000003	4.28571e-07	2	4	0.000288	7.2e-05	23	163	0.047413	0.000290877	26	26	0.031392	0.00120738	384	384	7.21009	0.0187763	Present	161	Bacteria	Firmicutes	Negativicutes	Veillonellales	Veillonellaceae	Veillonella	parvula	Named	Oral	0	ATCC 10790	AF366266|AF287782|AF287781|X84005	2305	6.61	1	Micrococcus gazogenes|Micrococcus lactilyticus|Veillonella gazogenes|Staphylococcus parvulus|Veillonella alcalescens	29466	235
Veillonella rogosae	0.000593322	207	214	0.200653	0.000937631	37	44	0.016377	0.000372205				0	1	4	9.4e-05	2.35e-05	21	163	0.012961	7.95153e-05	22	26	0.002005	7.71154e-05	372	384	0.267487	0.000696581	Present	158	Bacteria	Firmicutes	Negativicutes	Veillonellales	Veillonellaceae	Veillonella	rogosae	Named	Oral	0	DSM 18960|CCUG 54233|CF100	EF108443|GQ422725	39	0.11	146	Oral Strain F0412 |Oral Clone BI029 | Veillonella sp. oral taxon 158	423477	5
Veillonellaceae bacterium	0.000852952	187	214	0.224628	0.00104966	38	44	0.057893	0.00131575				0				0	22	163	0.06698	0.00041092	19	26	0.005065	0.000194808	323	384	0.36362	0.000946927	Present	918	Bacteria	Firmicutes	Negativicutes	Veillonellales	Veillonellaceae	Veillonellaceae [G-1]	bacterium HMT 918	Phylotype	Unassigned	0	0	JQ406537	0	0	0	Veillonellaceae bacterium clone DL111	31977	0
Yersinia pestis	0.000282976	209	214	0.085813	0.000400995	41	44	0.018804	0.000427364				0	1	4	5.7e-05	1.425e-05	23	163	0.010927	6.70368e-05	26	26	0.009917	0.000381423	366	384	0.112748	0.000293615	Present	827	Bacteria	Proteobacteria	Gammaproteobacteria	Enterobacterales	Enterobacteriaceae	Yersinia	pestis	Named	Unassigned	0	0	L37604	0	0	0	Bacterium pestis|Bacillus pestis|Pasteurella pestis|Pestisella pestis|Yersinia pseudotuberculosis	632	4014
Yersinia pseudotuberculosis	1.18361e-05	136	214	0.003262	1.5243e-05	25	44	0.000727	1.65227e-05				0				0	15	163	0.00083	5.09202e-06	19	26	0.001108	4.26154e-05	221	384	0.004039	1.05182e-05	Present	827	Bacteria	Proteobacteria	Gammaproteobacteria	Enterobacterales	Enterobacteriaceae	Yersinia	pestis	Named	Unassigned	0	0	L37604	0	0	0	Bacterium pestis|Bacillus pestis|Pasteurella pestis|Pestisella pestis|Yersinia pseudotuberculosis	632	4014
[Eubacterium] brachy	0.000491238	214	214	0.166952	0.00078015	44	44	0.017371	0.000394795	1	7	0.000003	4.28571e-07	1	4	5.7e-05	1.425e-05	23	163	0.009381	5.75521e-05	26	26	0.015632	0.000601231	381	384	0.204226	0.000531839	Present	557	Bacteria	Firmicutes	Clostridia	Clostridiales	Peptostreptococcaceae [XI]	Peptostreptococcaceae [XI][G-9]	[Eubacterium] brachy	Named	Oral	0	0	U13038	87	0.25	83	0	186804	0
[Eubacterium] infirmum	0.000401328	214	214	0.124413	0.000581369	44	44	0.018085	0.000411023				0				0	23	163	0.009983	6.12454e-05	26	26	0.012959	0.000498423	383	384	0.172478	0.000449161	Present	105	Bacteria	Firmicutes	Clostridia	Clostridiales	Peptostreptococcaceae [XI]	Peptostreptococcaceae [XI][G-1]	[Eubacterium] infirmum	Named	Oral	0	NCTC 12940	AF287761|U13039	57	0.16	113	Oral strain W 1417	186804	0
[Eubacterium] minutum	0.000150493	211	214	0.035609	0.000166397	43	44	0.010269	0.000233386	1	7	0.000003	4.28571e-07	1	4	8.4e-05	2.1e-05	23	163	0.009942	6.09939e-05	26	26	0.011351	0.000436577	380	384	0.059457	0.000154836	Present	673	Bacteria	Firmicutes	Clostridia	Clostridiales	Peptostreptococcaceae [XI]	Peptostreptococcaceae [XI][G-6]	[Eubacterium] minutum	Named	Oral	0	0	U13037	19	0.05	205	Eubacterium tardum	186804	0
[Eubacterium] nodatum	0.000250108	214	214	0.066271	0.000309678	44	44	0.014409	0.000327477				0	1	4	8.4e-05	2.1e-05	23	163	0.01248	7.65644e-05	26	26	0.014347	0.000551808	382	384	0.103	0.000268229	Present	694	Bacteria	Firmicutes	Clostridia	Clostridiales	Peptostreptococcaceae [XI]	Peptostreptococcaceae [XI][G-6]	[Eubacterium] nodatum	Named	Oral	0	0	Z36274	2	0.01	409	0	186804	0
[Eubacterium] saphenum	0.000135177	207	214	0.037666	0.000176009	43	44	0.014696	0.000334				0	1	4	0.002349	0.00058725	23	163	0.003271	2.00675e-05	26	26	0.005534	0.000212846	369	384	0.050303	0.000130997	Present	759	Bacteria	Firmicutes	Clostridia	Clostridiales	Peptostreptococcaceae [XI]	Peptostreptococcaceae [XI][G-5]	[Eubacterium] saphenum	Named	Oral	0	0	U65987	130	0.37	56	Eubacterium saphenus	186804	0
[Eubacterium] sulci	0.00123969	214	214	0.423871	0.00198071	44	44	0.058802	0.00133641				0				0	23	163	0.010653	6.53558e-05	26	26	0.021108	0.000811846	383	384	0.529384	0.0013786	Present	467	Bacteria	Firmicutes	Clostridia	Clostridiales	Peptostreptococcaceae [XI]	Peptostreptococcaceae [XI][G-1]	[Eubacterium] sulci	Named	Oral	0	0	AJ006963	20	0.06	198	Fusobacterium sulci	186804	0
[Eubacterium] yurii	6.30831e-05	203	214	0.016867	7.88178e-05	41	44	0.002624	5.96364e-05	1	7	0.000003	4.28571e-07				0	23	163	0.003206	1.96687e-05	26	26	0.004707	0.000181038	365	384	0.025709	6.69505e-05	Present	106	Bacteria	Firmicutes	Clostridia	Clostridiales	Peptostreptococcaceae [XI]	Peptostreptococcaceae [XI][G-7]	[Eubacterium] yurii subsp. schtitka	Named	Oral	0	0	AF287765	2	0.01	409	Oral Strain TFI A3MT|Eubacterium yurii	186804	0
Aaosphaeria_arxii	1.981e-06	45	214	0.000442	2.06542e-06	14	44	0.000101	2.29545e-06	7	7	6.1e-05	8.71429e-06	1	4	8.4e-05	2.1e-05	4	163	5.8e-05	3.55828e-07	9	26	0.00011	4.23077e-06	87	384	0.000812	2.11458e-06	Absent
Abditibacterium_utsteinense	7.73397e-06	100	214	0.001955	9.13551e-06	15	44	0.000302	6.86364e-06	0	7	0	0	0	4	0	0	19	163	0.000541	3.31902e-06	18	26	0.00042	1.61538e-05	182	384	0.003294	8.57813e-06	Absent
Abiotrophia_para-adiacens	6.62708e-07	32	214	0.00025	1.16822e-06	6	44	2.8e-05	6.36364e-07	0	7	0	0	0	4	0	0	2	163	0.000009	5.52147e-08	0	26	0	0	37	384	0.000271	7.05729e-07	Absent
Absicoccus_porci	0.000173705	207	214	0.041656	0.000194654	42	44	0.012467	0.000283341	1	7	0.000003	4.28571e-07	0	4	0	0	23	163	0.004714	2.89202e-05	26	26	0.019247	0.000740269	375	384	0.068173	0.000177534	Absent
Absidia_californica	3.56295e-09	0	214	0	0	0	44	0	0	1	7	0.000003	4.28571e-07	0	4	0	0	0	163	0	0	0	26	0	0	0	384	0	0	Absent
Absidia_glauca	3.71734e-06	32	214	0.000221	1.03271e-06	15	44	0.000129	2.93182e-06	7	7	0.000159	2.27143e-05	2	4	0.002084	0.000521	7	163	4.9e-05	3.00613e-07	8	26	9.7e-05	3.73077e-06	58	384	0.000391	1.01823e-06	Absent
Absidia_repens	1.24347e-06	18	214	7.6e-05	3.5514e-07	18	44	0.000107	2.43182e-06	7	7	0.000285	4.07143e-05	1	4	0.000299	7.475e-05	8	163	4.3e-05	2.63804e-07	7	26	6.4e-05	2.46154e-06	39	384	0.000173	4.50521e-07	Absent
Abyssibacter_profundi	1.95843e-06	64	214	0.000415	1.93925e-06	10	44	8.9e-05	2.02273e-06	0	7	0	0	0	4	0	0	17	163	0.00025	1.53374e-06	11	26	0.000122	4.69231e-06	122	384	0.000773	2.01302e-06	Absent
Abyssicoccus_albus	8.92399e-06	147	214	0.002315	1.08178e-05	18	44	0.000231	5.25e-06	0	7	0	0	0	4	0	0	22	163	0.00068	4.17178e-06	23	26	0.000508	1.95385e-05	242	384	0.00378	9.84375e-06	Absent
Abyssisolibacter_fermentans	7.42542e-05	211	214	0.017174	8.02523e-05	42	44	0.003768	8.56364e-05	1	7	3.9e-05	5.57143e-06	0	4	0	0	23	163	0.005366	3.29202e-05	26	26	0.006073	0.000233577	373	384	0.030102	7.83906e-05	Absent
Abyssogena_phaseoliformis	2.29216e-07	8	214	5.2e-05	2.42991e-07	0	44	0	0	0	7	0	0	0	4	0	0	4	163	3.3e-05	2.02454e-07	1	26	0.000005	1.92308e-07	17	384	0.000103	2.68229e-07	Absent
Acanthamoeba_castellanii	9.25653e-06	86	214	0.000773	3.61215e-06	38	44	0.001148	2.60909e-05	7	7	0.002425	0.000346429	3	4	0.00181	0.0004525	17	163	0.000134	8.22086e-07	14	26	0.000157	6.03846e-06	159	384	0.001347	3.50781e-06	Absent
Acanthamoeba_culbertsoni	1.23515e-07	0	214	0	0	1	44	0.000004	9.09091e-08	7	7	0.0001	1.42857e-05	0	4	0	0	0	163	0	0	0	26	0	0	0	384	0	0	Absent
Acanthamoeba_jacobsi	1.78147e-08	0	214	0	0	0	44	0	0	0	7	0	0	0	4	0	0	0	163	0	0	0	26	0	0	4	384	1.5e-05	3.90625e-08	Absent
Acanthoceras_zachariasii	7.12589e-08	4	214	1.3e-05	6.07477e-08	0	44	0	0	0	7	0	0	0	4	0	0	1	163	0.000004	2.45399e-08	1	26	0.000008	3.07692e-07	9	384	3.5e-05	9.11458e-08	Absent
Acaricomes_phytoseiuli	6.42518e-07	24	214	0.000116	5.42056e-07	8	44	0.000119	2.70455e-06	0	7	0	0	0	4	0	0	7	163	8.7e-05	5.33742e-07	6	26	0.00005	1.92308e-06	38	384	0.000169	4.40104e-07	Absent
Acaromyces_ingoldii	1.11758e-06	15	214	7.2e-05	3.36449e-07	12	44	0.000215	4.88636e-06	7	7	0.00018	2.57143e-05	2	4	0.000256	6.4e-05	6	163	5.8e-05	3.55828e-07	4	26	2.5e-05	9.61538e-07	27	384	0.000135	3.51563e-07	Absent
Acaryochloris_marina	7.95724e-07	25	214	0.000162	7.57009e-07	3	44	2.1e-05	4.77273e-07	0	7	0	0	0	4	0	0	8	163	6.5e-05	3.98773e-07	5	26	9.2e-05	3.53846e-06	34	384	0.00033	8.59375e-07	Absent
Acaulospora_lacunosa	1.54394e-08	0	214	0	0	0	44	0	0	3	7	1.3e-05	1.85714e-06	0	4	0	0	0	163	0	0	0	26	0	0	0	384	0	0	Absent
Acaulospora_scrobiculata	4.75059e-09	0	214	0	0	0	44	0	0	1	7	0.000004	5.71429e-07	0	4	0	0	0	163	0	0	0	26	0	0	0	384	0	0	Absent
Acavomonas_peruviana	2.49406e-07	1	214	0.000004	1.86916e-08	5	44	0.000118	2.68182e-06	0	7	0	0	1	4	8.4e-05	2.1e-05	0	163	0	0	0	26	0	0	1	384	0.000004	1.04167e-08	Absent
Acephala_macrosclerotiorum	2.21496e-06	21	214	0.000156	7.28972e-07	3	44	1.2e-05	2.72727e-07	2	7	0.000007	1e-06	1	4	0.001427	0.00035675	4	163	2.8e-05	1.71779e-07	3	26	2.6e-05	1e-06	31	384	0.000209	5.44271e-07	Absent
Acerihabitans_arboris	1.17423e-05	152	214	0.00275	1.28505e-05	28	44	0.000839	1.90682e-05	0	7	0	0	0	4	0	0	23	163	0.000633	3.88344e-06	21	26	0.001252	4.81538e-05	278	384	0.004413	1.14922e-05	Absent
Acetabularia_acetabulum	1.82898e-07	8	214	0.00003	1.40187e-07	6	44	2.4e-05	5.45455e-07	0	7	0	0	0	4	0	0	4	163	1.7e-05	1.04294e-07	3	26	2.3e-05	8.84615e-07	15	384	0.00006	1.5625e-07	Absent
Acetabularia_peniculus	4.86936e-08	1	214	0.000003	1.40187e-08	5	44	0.00002	4.54545e-07	3	7	1.5e-05	2.14286e-06	0	4	0	0	0	163	0	0	0	26	0	0	1	384	0.000003	7.8125e-09	Absent
Acetanaerobacterium_elongatum	0.000468437	214	214	0.109835	0.000513248	44	44	0.024853	0.000564841	0	7	0	0	0	4	0	0	23	163	0.041196	0.000252736	26	26	0.034301	0.00131927	383	384	0.184239	0.000479789	Absent
Acetatifactor_muris	0.00109413	214	214	0.292997	0.00136914	44	44	0.04982	0.00113227	1	7	0.000008	1.14286e-06	0	4	0	0	24	163	0.053459	0.000327969	26	26	0.066611	0.00256196	383	384	0.458364	0.00119366	Absent
Acetilactobacillus_jinshanensis	3.64727e-06	89	214	0.000958	4.47664e-06	16	44	0.000113	2.56818e-06	0	7	0	0	0	4	0	0	16	163	0.000211	1.29448e-06	23	26	0.000377	1.45e-05	140	384	0.001412	3.67708e-06	Absent
Acetitomaculum_ruminis	0.000338803	214	214	0.083071	0.000388182	44	44	0.018189	0.000413386	1	7	0.000003	4.28571e-07	1	4	0.000171	4.275e-05	23	163	0.019384	0.00011892	26	26	0.023771	0.000914269	383	384	0.140683	0.000366362	Absent
Acetivibrio_ethanolgignens	0.00167174	214	214	0.440521	0.00205851	44	44	0.070958	0.00161268	1	7	1.8e-05	2.57143e-06	0	4	0	0	23	163	0.04949	0.00030362	26	26	0.087761	0.00337542	383	384	0.758858	0.00197619	Absent
Acetoanaerobium_noterae	2.2443e-05	178	214	0.004828	2.25607e-05	37	44	0.00146	3.31818e-05	1	7	0.000003	4.28571e-07	0	4	0	0	21	163	0.001747	1.07178e-05	24	26	0.001348	5.18462e-05	320	384	0.009511	2.47682e-05	Absent
Acetoanaerobium_sticklandii	2.23919e-05	169	214	0.004401	2.05654e-05	33	44	0.001354	3.07727e-05	1	7	2.3e-05	3.28571e-06	0	4	0	0	21	163	0.001274	7.81595e-06	26	26	0.001774	6.82308e-05	300	384	0.010028	2.61146e-05	Absent
Acetobacter_aceti	1.85392e-06	53	214	0.000449	2.09813e-06	11	44	0.000121	2.75e-06	0	7	0	0	0	4	0	0	13	163	0.000136	8.34356e-07	7	26	0.00005	1.92308e-06	104	384	0.000805	2.09635e-06	Absent
Acetobacter_ascendens	3.49169e-07	14	214	0.000115	5.37383e-07	2	44	0.000008	1.81818e-07	0	7	0	0	0	4	0	0	2	163	1.2e-05	7.36196e-08	2	26	0.00001	3.84615e-07	21	384	0.000149	3.88021e-07	Absent
Acetobacter_cerevisiae	2.30404e-07	7	214	4.5e-05	2.1028e-07	3	44	3.1e-05	7.04545e-07	0	7	0	0	0	4	0	0	4	163	3.1e-05	1.90184e-07	1	26	0.00001	3.84615e-07	15	384	7.7e-05	2.00521e-07	Absent
Acetobacter_cibinongensis	5.42755e-07	19	214	0.000169	7.8972e-07	4	44	0.00002	4.54545e-07	0	7	0	0	0	4	0	0	5	163	3.5e-05	2.14724e-07	3	26	2.3e-05	8.84615e-07	27	384	0.00021	5.46875e-07	Absent
Acetobacter_conturbans	5.78385e-07	22	214	0.000167	7.80374e-07	2	44	0.000008	1.81818e-07	0	7	0	0	0	4	0	0	6	163	3.6e-05	2.20859e-07	4	26	5.4e-05	2.07692e-06	34	384	0.000222	5.78125e-07	Absent
Acetobacter_estunensis	1.45249e-06	39	214	0.000255	1.19159e-06	11	44	0.000243	5.52273e-06	0	7	0	0	0	4	0	0	7	163	0.000107	6.56442e-07	6	26	6.6e-05	2.53846e-06	72	384	0.000552	1.4375e-06	Absent
Acetobacter_fabarum	1.79335e-07	11	214	5.9e-05	2.75701e-07	0	44	0	0	0	7	0	0	0	4	0	0	0	163	0	0	2	26	2.7e-05	1.03846e-06	12	384	6.5e-05	1.69271e-07	Absent
Acetobacter_fallax	6.19952e-07	16	214	0.00017	7.94393e-07	2	44	3.6e-05	8.18182e-07	0	7	0	0	0	4	0	0	4	163	1.7e-05	1.04294e-07	2	26	1.8e-05	6.92308e-07	35	384	0.000281	7.31771e-07	Absent
Acetobacter_farinalis	5.98575e-07	8	214	0.000156	7.28972e-07	3	44	1.2e-05	2.72727e-07	0	7	0	0	0	4	0	0	2	163	0.000007	4.29448e-08	6	26	6.8e-05	2.61538e-06	17	384	0.000261	6.79688e-07	Absent
Acetobacter_ghanensis	7.20903e-07	25	214	0.000245	1.14486e-06	0	44	0	0	0	7	0	0	0	4	0	0	1	163	2.4e-05	1.47239e-07	3	26	0.00003	1.15385e-06	28	384	0.000308	8.02083e-07	Absent
Acetobacter_indonesiensis	2.981e-07	15	214	6.1e-05	2.85047e-07	1	44	1.6e-05	3.63636e-07	1	7	0.000004	5.71429e-07	0	4	0	0	6	163	4.9e-05	3.00613e-07	1	26	1.2e-05	4.61538e-07	28	384	0.000109	2.83854e-07	Absent
Acetobacter_lambici	9.97625e-08	5	214	1.9e-05	8.8785e-08	1	44	0.000004	9.09091e-08	0	7	0	0	0	4	0	0	1	163	0.000003	1.84049e-08	2	26	1.9e-05	7.30769e-07	10	384	3.9e-05	1.01562e-07	Absent
Acetobacter_lovaniensis	6.59145e-07	18	214	0.00018	8.41121e-07	0	44	0	0	0	7	0	0	0	4	0	0	2	163	1.4e-05	8.58896e-08	9	26	0.000138	5.30769e-06	25	384	0.000223	5.80729e-07	Absent
Acetobacter_malorum	2.1057e-05	92	214	0.008193	3.8285e-05	13	44	0.000197	4.47727e-06	0	7	0	0	0	4	0	0	8	163	7.6e-05	4.66258e-07	10	26	0.000186	7.15385e-06	148	384	0.009078	2.36406e-05	Absent
Acetobacter_musti	1.25772e-06	37	214	0.000228	1.06542e-06	8	44	0.000234	5.31818e-06	0	7	0	0	0	4	0	0	9	163	0.000163	1e-06	4	26	4.2e-05	1.61538e-06	66	384	0.000392	1.02083e-06	Absent
Acetobacter_nitrogenifigens	2.019e-07	11	214	4.4e-05	2.05607e-07	0	44	0	0	0	7	0	0	0	4	0	0	4	163	2.3e-05	1.41104e-07	1	26	2.6e-05	1e-06	19	384	7.7e-05	2.00521e-07	Absent
Acetobacter_oeni	4.3943e-07	16	214	0.00009	4.20561e-07	2	44	1.2e-05	2.72727e-07	0	7	0	0	0	4	0	0	3	163	1.5e-05	9.20245e-08	7	26	5.6e-05	2.15385e-06	36	384	0.000197	5.13021e-07	Absent
Acetobacter_okinawensis	2.68409e-07	11	214	4.5e-05	2.1028e-07	3	44	1.2e-05	2.72727e-07	0	7	0	0	0	4	0	0	5	163	0.00003	1.84049e-07	4	26	3.6e-05	1.38462e-06	18	384	0.000103	2.68229e-07	Absent
Acetobacter_orientalis	1.79929e-06	70	214	0.000486	2.27103e-06	11	44	0.000111	2.52273e-06	0	7	0	0	0	4	0	0	6	163	7.9e-05	4.84663e-07	5	26	4.7e-05	1.80769e-06	122	384	0.000792	2.0625e-06	Absent
Acetobacter_orleanensis	7.95724e-07	7	214	0.000216	1.00935e-06	9	44	0.000171	3.88636e-06	0	7	0	0	0	4	0	0	3	163	0.00002	1.22699e-07	1	26	0.000005	1.92308e-07	13	384	0.000258	6.71875e-07	Absent
Acetobacter_oryzifermentans	8.57482e-07	28	214	0.000241	1.12617e-06	3	44	3.3e-05	7.5e-07	0	7	0	0	0	4	0	0	2	163	0.000009	5.52147e-08	0	26	0	0	47	384	0.000439	1.14323e-06	Absent
Acetobacter_oryzoeni	1.15202e-06	19	214	0.000269	1.25701e-06	3	44	3.1e-05	7.04545e-07	0	7	0	0	0	4	0	0	4	163	2.3e-05	1.41104e-07	1	26	0.000122	4.69231e-06	27	384	0.000525	1.36719e-06	Absent
Acetobacter_papayae	1.88836e-07	10	214	0.00004	1.86916e-07	0	44	0	0	0	7	0	0	0	4	0	0	4	163	3.4e-05	2.08589e-07	0	26	0	0	17	384	8.5e-05	2.21354e-07	Absent
Acetobacter_pasteurianus	6.14608e-06	38	214	0.001375	6.42523e-06	12	44	0.001643	3.73409e-05	2	7	0.000006	8.57143e-07	0	4	0	0	13	163	0.000107	6.56442e-07	6	26	9.6e-05	3.69231e-06	69	384	0.001948	5.07292e-06	Absent
Acetobacter_peroxydans	4.84561e-07	20	214	0.000106	4.95327e-07	2	44	0.000008	1.81818e-07	0	7	0	0	0	4	0	0	6	163	0.00004	2.45399e-07	1	26	0.000007	2.69231e-07	41	384	0.000247	6.43229e-07	Absent
Acetobacter_persici	7.3753e-07	25	214	0.000212	9.90654e-07	5	44	3.5e-05	7.95455e-07	0	7	0	0	0	4	0	0	2	163	0.000008	4.90798e-08	3	26	3.9e-05	1.5e-06	46	384	0.000327	8.51562e-07	Absent
Acetobacter_pomorum	0.000665941	132	214	0.001814	8.47664e-06	22	44	0.000269	6.11364e-06	7	7	0.000164	2.34286e-05	0	4	0	0	151	163	0.555097	0.0034055	18	26	0.000646	2.48462e-05	227	384	0.002732	7.11458e-06	Absent
Acetobacter_senegalensis	5.16627e-07	15	214	0.00009	4.20561e-07	5	44	3.6e-05	8.18182e-07	1	7	0.000005	7.14286e-07	0	4	0	0	3	163	1.5e-05	9.20245e-08	2	26	1.5e-05	5.76923e-07	21	384	0.000274	7.13542e-07	Absent
Acetobacter_sicerae	7.09026e-07	18	214	0.000118	5.51402e-07	5	44	2.3e-05	5.22727e-07	0	7	0	0	0	4	0	0	5	163	6.4e-05	3.92638e-07	5	26	8.3e-05	3.19231e-06	26	384	0.000309	8.04687e-07	Absent
Acetobacter_syzygii	0.000320986	214	214	0.093751	0.000438089	44	44	0.014966	0.000340136	2	7	0.000007	1e-06	0	4	0	0	23	163	0.005367	3.29264e-05	26	26	0.008302	0.000319308	383	384	0.147877	0.000385096	Absent
Acetobacter_thailandicus	3.08789e-08	1	214	0.000003	1.40187e-08	1	44	0.000004	9.09091e-08	0	7	0	0	0	4	0	0	0	163	0	0	1	26	0.00001	3.84615e-07	2	384	0.000009	2.34375e-08	Absent
Acetobacter_tropicalis	2.43943e-06	51	214	0.000623	2.91121e-06	14	44	0.000215	4.88636e-06	1	7	0.000003	4.28571e-07	0	4	0	0	6	163	9.9e-05	6.07362e-07	3	26	2.4e-05	9.23077e-07	102	384	0.00109	2.83854e-06	Absent
Acetobacteraceae_bacterium	7.29216e-06	141	214	0.001919	8.96729e-06	28	44	0.000352	8e-06	0	7	0	0	0	4	0	0	34	163	0.000514	3.15337e-06	24	26	0.000327	1.25769e-05	259	384	0.003028	7.88542e-06	Absent
Acetobacterium_bakii	0.000121768	211	214	0.031131	0.000145472	43	44	0.006017	0.00013675	1	7	1.3e-05	1.85714e-06	0	4	0	0	23	163	0.007617	4.67301e-05	26	26	0.006575	0.000252885	378	384	0.051176	0.000133271	Absent
Acetobacterium_dehalogenans	2.63159e-05	177	214	0.006745	3.15187e-05	34	44	0.001647	3.74318e-05	1	7	0.000005	7.14286e-07	0	4	0	0	23	163	0.001187	7.28221e-06	24	26	0.001327	5.10385e-05	306	384	0.011247	2.92891e-05	Absent
Acetobacterium_fimetarium	7.72993e-05	209	214	0.018885	8.82477e-05	44	44	0.0039	8.86364e-05	1	7	1.8e-05	2.57143e-06	0	4	0	0	23	163	0.004624	2.83681e-05	26	26	0.004652	0.000178923	376	384	0.033007	8.59557e-05	Absent
Acetobacterium_malicum	4.02506e-05	201	214	0.009938	4.64393e-05	39	44	0.001066	2.42273e-05	7	7	0.005194	0.000742	0	4	0	0	22	163	0.001103	6.76687e-06	26	26	0.002191	8.42692e-05	350	384	0.014399	3.74974e-05	Absent
Acetobacterium_paludosum	7.45938e-05	208	214	0.017329	8.09766e-05	43	44	0.004609	0.00010475	1	7	1.3e-05	1.85714e-06	0	4	0	0	22	163	0.002839	1.74172e-05	26	26	0.003305	0.000127115	375	384	0.034713	9.03984e-05	Absent
Acetobacterium_psammolithicum	2.73159e-08	2	214	0.000007	3.27103e-08	0	44	0	0	0	7	0	0	0	4	0	0	1	163	0.000004	2.45399e-08	0	26	0	0	3	384	1.2e-05	3.125e-08	Absent
Acetobacterium_tundrae	3.08622e-05	206	214	0.007423	3.46869e-05	41	44	0.001994	4.53182e-05	1	7	0.000008	1.14286e-06	0	4	0	0	23	163	0.00165	1.01227e-05	26	26	0.001712	6.58462e-05	364	384	0.013199	3.43724e-05	Absent
Acetobacterium_wieringae	6.76271e-05	206	214	0.01727	8.07009e-05	42	44	0.004406	0.000100136	1	7	2.1e-05	3e-06	0	4	0	0	22	163	0.002409	1.47791e-05	26	26	0.003753	0.000144346	371	384	0.029083	7.5737e-05	Absent
Acetobacterium_woodii	7.30879e-05	211	214	0.016137	7.54065e-05	44	44	0.003479	7.90682e-05	1	7	0.000008	1.14286e-06	0	4	0	0	23	163	0.004725	2.89877e-05	26	26	0.004627	0.000177962	378	384	0.032564	8.48021e-05	Absent
Acetobacteroides_hydrogenigenes	4.00333e-05	180	214	0.007313	3.41729e-05	42	44	0.001597	3.62955e-05	1	7	0.000003	4.28571e-07	0	4	0	0	22	163	0.002448	1.50184e-05	26	26	0.00304	0.000116923	342	384	0.019307	5.02786e-05	Absent
Acetohalobium_arabaticum	1.61663e-05	178	214	0.00354	1.65421e-05	30	44	0.000712	1.61818e-05	1	7	0.000003	4.28571e-07	0	4	0	0	22	163	0.001311	8.04294e-06	25	26	0.001367	5.25769e-05	321	384	0.006679	1.73932e-05	Absent
Acetomicrobium_flavidum	2.15796e-06	60	214	0.000594	2.7757e-06	2	44	0.000008	1.81818e-07	0	7	0	0	0	4	0	0	12	163	7.5e-05	4.60123e-07	5	26	5.4e-05	2.07692e-06	104	384	0.001086	2.82812e-06	Absent
Acetomicrobium_hydrogeniformans	7.12708e-06	87	214	0.002215	1.03505e-05	16	44	0.000232	5.27273e-06	0	7	0	0	0	4	0	0	15	163	0.000363	2.22699e-06	9	26	0.000332	1.27692e-05	152	384	0.002859	7.44531e-06	Absent
Acetomicrobium_mobile	3.85036e-06	83	214	0.000754	3.52336e-06	22	44	0.000202	4.59091e-06	0	7	0	0	0	4	0	0	13	163	0.000118	7.23926e-07	10	26	0.000113	4.34615e-06	178	384	0.002055	5.35156e-06	Absent
Acetomicrobium_thermoterrenum	1.39786e-06	39	214	0.000377	1.76168e-06	5	44	3.9e-05	8.86364e-07	0	7	0	0	0	4	0	0	14	163	0.000107	6.56442e-07	10	26	0.000115	4.42308e-06	63	384	0.000539	1.40365e-06	Absent
Acetonema_longum	7.11496e-05	209	214	0.014871	6.94907e-05	41	44	0.002983	6.77955e-05	2	7	2.9e-05	4.14286e-06	0	4	0	0	23	163	0.005026	3.08344e-05	26	26	0.004593	0.000176654	373	384	0.032406	8.43906e-05	Absent
Acetothermia_bacterium	7.34798e-06	117	214	0.001561	7.29439e-06	24	44	0.00042	9.54545e-06	0	7	0	0	1	4	9.4e-05	2.35e-05	20	163	0.000811	4.97546e-06	20	26	0.000542	2.08462e-05	202	384	0.002759	7.1849e-06	Absent
Achlya_bisexualis	3.80048e-08	0	214	0	0	0	44	0	0	0	7	0	0	0	4	0	0	4	163	3.2e-05	1.96319e-07	0	26	0	0	0	384	0	0	Absent
Achlya_hypogyna	9.65558e-07	19	214	0.000117	5.46729e-07	11	44	7.2e-05	1.63636e-06	7	7	0.000224	3.2e-05	1	4	9.4e-05	2.35e-05	5	163	2.6e-05	1.59509e-07	7	26	8.7e-05	3.34615e-06	32	384	0.000193	5.02604e-07	Absent
Acholeplasma_axanthum	2.66188e-05	157	214	0.005426	2.53551e-05	29	44	0.001364	3.1e-05	0	7	0	0	0	4	0	0	21	163	0.001382	8.47853e-06	24	26	0.002868	0.000110308	290	384	0.011373	2.96172e-05	Absent
Acholeplasma_brassicae	1.82185e-05	182	214	0.00437	2.04206e-05	28	44	0.000526	1.19545e-05	0	7	0	0	0	4	0	0	23	163	0.001446	8.87117e-06	24	26	0.001787	6.87308e-05	313	384	0.007211	1.87786e-05	Absent
Acholeplasma_cavigenitalium	3.2304e-07	4	214	6.4e-05	2.99065e-07	1	44	0.000004	9.09091e-08	0	7	0	0	0	4	0	0	4	163	3.8e-05	2.33129e-07	3	26	7.2e-05	2.76923e-06	7	384	9.4e-05	2.44792e-07	Absent
Acholeplasma_equifetale	2.10558e-05	180	214	0.004798	2.24206e-05	30	44	0.000929	2.11136e-05	1	7	0.000003	4.28571e-07	1	4	9.4e-05	2.35e-05	23	163	0.001418	8.69939e-06	24	26	0.002621	0.000100808	311	384	0.007866	2.04844e-05	Absent
Acholeplasma_equirhinis	9.85748e-08	7	214	3.1e-05	1.4486e-07	1	44	0.000008	1.81818e-07	0	7	0	0	0	4	0	0	0	163	0	0	1	26	0.00001	3.84615e-07	8	384	3.4e-05	8.85417e-08	Absent
Acholeplasma_granularum	1.31556e-05	134	214	0.002686	1.25514e-05	33	44	0.000782	1.77727e-05	0	7	0	0	0	4	0	0	20	163	0.000831	5.09816e-06	20	26	0.00131	5.03846e-05	241	384	0.005468	1.42396e-05	Absent
Acholeplasma_hippikon	1.4329e-05	150	214	0.00286	1.33645e-05	27	44	0.000684	1.55455e-05	1	7	0.000004	5.71429e-07	0	4	0	0	20	163	0.001413	8.66871e-06	25	26	0.002069	7.95769e-05	264	384	0.005035	1.3112e-05	Absent
Acholeplasma_laidlawii	1.4639e-05	158	214	0.003355	1.56776e-05	28	44	0.000646	1.46818e-05	1	7	0.000003	4.28571e-07	0	4	0	0	19	163	0.00072	4.41718e-06	24	26	0.00144	5.53846e-05	280	384	0.006162	1.60469e-05	Absent
Acholeplasma_modicum	8.85511e-06	117	214	0.001883	8.79907e-06	26	44	0.000395	8.97727e-06	0	7	0	0	0	4	0	0	21	163	0.000772	4.7362e-06	23	26	0.001514	5.82308e-05	204	384	0.002892	7.53125e-06	Absent
Acholeplasma_morum	5.46318e-08	2	214	1.2e-05	5.60748e-08	0	44	0	0	0	7	0	0	0	4	0	0	0	163	0	0	0	26	0	0	5	384	3.4e-05	8.85417e-08	Absent
Acholeplasma_multilocale	1.78147e-08	0	214	0	0	0	44	0	0	0	7	0	0	0	4	0	0	2	163	0.000007	4.29448e-08	1	26	0.000005	1.92308e-07	1	384	0.000003	7.8125e-09	Absent
Acholeplasma_oculi	8.94656e-06	117	214	0.001432	6.69159e-06	19	44	0.000337	7.65909e-06	0	7	0	0	0	4	0	0	20	163	0.000522	3.20245e-06	24	26	0.002256	8.67692e-05	201	384	0.002986	7.77604e-06	Absent
Acholeplasma_palmae	1.97565e-05	160	214	0.004281	2.00047e-05	32	44	0.000863	1.96136e-05	0	7	0	0	0	4	0	0	23	163	0.00134	8.22086e-06	25	26	0.001757	6.75769e-05	288	384	0.008394	2.18594e-05	Absent
Acholeplasma_parvum	1.06888e-08	0	214	0	0	0	44	0	0	0	7	0	0	0	4	0	0	0	163	0	0	0	26	0	0	2	384	0.000009	2.34375e-08	Absent
Acholeplasma_pleciae	1.08076e-07	6	214	2.3e-05	1.07477e-07	0	44	0	0	0	7	0	0	0	4	0	0	0	163	0	0	2	26	2.5e-05	9.61538e-07	12	384	4.3e-05	1.11979e-07	Absent
Acholeplasmataceae_bacterium	2.65428e-05	262	214	0.005992	2.8e-05	47	44	0.002097	4.76591e-05	0	7	0	0	0	4	0	0	44	163	0.002001	1.22761e-05	45	26	0.002712	0.000104308	477	384	0.009547	2.4862e-05	Absent
Acholeplasmatales_bacterium	1.32316e-05	169	214	0.003098	1.44766e-05	27	44	0.000654	1.48636e-05	0	7	0	0	0	4	0	0	23	163	0.001116	6.84663e-06	22	26	0.001448	5.56923e-05	289	384	0.004825	1.25651e-05	Absent
Achromobacter_aegrifaciens	1.30048e-06	24	214	0.000143	6.68224e-07	5	44	2.4e-05	5.45455e-07	0	7	0	0	0	4	0	0	4	163	2.8e-05	1.71779e-07	11	26	0.000149	5.73077e-06	53	384	0.000751	1.95573e-06	Absent
Achromobacter_aestuarii	1.29335e-06	45	214	0.000237	1.10748e-06	4	44	5.8e-05	1.31818e-06	0	7	0	0	0	4	0	0	9	163	0.000124	7.60736e-07	12	26	0.000189	7.26923e-06	78	384	0.000481	1.2526e-06	Absent
Achromobacter_agilis	7.93349e-07	21	214	0.000192	8.97196e-07	10	44	0.000172	3.90909e-06	0	7	0	0	0	4	0	0	2	163	0.00001	6.13497e-08	5	26	4.2e-05	1.61538e-06	30	384	0.000252	6.5625e-07	Absent
Achromobacter_aloeverae	1.08314e-06	20	214	0.000133	6.21495e-07	3	44	6.5e-05	1.47727e-06	0	7	0	0	1	4	0.000398	9.95e-05	2	163	3.6e-05	2.20859e-07	3	26	1.9e-05	7.30769e-07	38	384	0.000261	6.79688e-07	Absent
Achromobacter_animicus	1.71021e-07	8	214	4.7e-05	2.19626e-07	2	44	0.000008	1.81818e-07	0	7	0	0	0	4	0	0	1	163	0.000004	2.45399e-08	2	26	1.8e-05	6.92308e-07	15	384	6.7e-05	1.74479e-07	Absent
Achromobacter_anxifer	4.37055e-07	24	214	0.000102	4.76636e-07	7	44	4.3e-05	9.77273e-07	0	7	0	0	0	4	0	0	5	163	2.6e-05	1.59509e-07	2	26	3.7e-05	1.42308e-06	32	384	0.00016	4.16667e-07	Absent
Achromobacter_arsenitoxydans	3.55107e-07	15	214	7.5e-05	3.50467e-07	1	44	0.000004	9.09091e-08	0	7	0	0	0	4	0	0	1	163	0.000004	2.45399e-08	1	26	0.000005	1.92308e-07	32	384	0.000211	5.49479e-07	Absent
Achromobacter_deleyi	8.11164e-07	44	214	0.000244	1.14019e-06	4	44	2.5e-05	5.68182e-07	0	7	0	0	0	4	0	0	5	163	2.7e-05	1.65644e-07	0	26	0	0	74	384	0.000387	1.00781e-06	Absent
Achromobacter_denitrificans	1.7209e-06	46	214	0.000477	2.22897e-06	11	44	6.8e-05	1.54545e-06	0	7	0	0	0	4	0	0	5	163	3.9e-05	2.39264e-07	4	26	3.7e-05	1.42308e-06	97	384	0.000828	2.15625e-06	Absent
Achromobacter_dolens	4.84561e-07	13	214	0.0001	4.6729e-07	4	44	0.00002	4.54545e-07	0	7	0	0	0	4	0	0	4	163	5.5e-05	3.37423e-07	3	26	0.00003	1.15385e-06	23	384	0.000203	5.28646e-07	Absent
Achromobacter_insolitus	4.39905e-06	27	214	0.000182	8.50467e-07	5	44	4.2e-05	9.54545e-07	1	7	0.000005	7.14286e-07	2	4	0.000178	4.45e-05	10	163	0.002363	1.44969e-05	5	26	9.8e-05	3.76923e-06	63	384	0.000836	2.17708e-06	Absent
Achromobacter_insuavis	5.52257e-07	22	214	0.000159	7.42991e-07	3	44	1.2e-05	2.72727e-07	1	7	0.000003	4.28571e-07	0	4	0	0	1	163	1.4e-05	8.58896e-08	1	26	2.4e-05	9.23077e-07	38	384	0.000253	6.58854e-07	Absent
Achromobacter_kerstersii	1.4715e-06	37	214	0.00039	1.82243e-06	12	44	0.000171	3.88636e-06	0	7	0	0	0	4	0	0	11	163	5.5e-05	3.37423e-07	4	26	3.1e-05	1.19231e-06	62	384	0.000592	1.54167e-06	Absent
Achromobacter_marplatensis	1.99525e-07	9	214	3.6e-05	1.68224e-07	1	44	0.000004	9.09091e-08	0	7	0	0	0	4	0	0	4	163	2.1e-05	1.28834e-07	2	26	1.1e-05	4.23077e-07	24	384	9.6e-05	2.5e-07	Absent
Achromobacter_mucicolens	4.15677e-07	12	214	0.000111	5.18692e-07	4	44	0.00002	4.54545e-07	0	7	0	0	0	4	0	0	3	163	1.4e-05	8.58896e-08	4	26	5.3e-05	2.03846e-06	19	384	0.000152	3.95833e-07	Absent
Achromobacter_pestifer	2.36342e-06	77	214	0.000685	3.20093e-06	6	44	7.7e-05	1.75e-06	0	7	0	0	0	4	0	0	3	163	5.7e-05	3.49693e-07	5	26	0.00006	2.30769e-06	142	384	0.001111	2.89323e-06	Absent
Achromobacter_piechaudii	5.6057e-07	26	214	0.000133	6.21495e-07	5	44	3.7e-05	8.40909e-07	0	7	0	0	0	4	0	0	5	163	2.3e-05	1.41104e-07	4	26	3.7e-05	1.42308e-06	48	384	0.000242	6.30208e-07	Absent
Achromobacter_pulmonis	7.4715e-06	29	214	0.000225	1.0514e-06	4	44	2.8e-05	6.36364e-07	1	7	0.000004	5.71429e-07	1	4	0.005644	0.001411	6	163	3.7e-05	2.26994e-07	2	26	1.8e-05	6.92308e-07	47	384	0.000335	8.72396e-07	Absent
Achromobacter_ruhlandii	3.19881e-05	72	214	0.000648	3.02804e-06	9	44	4.7e-05	1.06818e-06	7	7	0.019549	0.00279271	4	4	0.00496	0.00124	9	163	4.2e-05	2.57669e-07	22	26	0.000685	2.63462e-05	133	384	0.001003	2.61198e-06	Absent
Achromobacter_spanius	6.11639e-07	16	214	7.8e-05	3.64486e-07	5	44	3.2e-05	7.27273e-07	5	7	2.3e-05	3.28571e-06	1	4	0.0001	2.5e-05	5	163	2.6e-05	1.59509e-07	2	26	3.8e-05	1.46154e-06	30	384	0.000218	5.67708e-07	Absent
Achromobacter_veterisilvae	8.97862e-07	21	214	0.000128	5.98131e-07	7	44	0.000151	3.43182e-06	0	7	0	0	0	4	0	0	5	163	0.00004	2.45399e-07	2	26	2.3e-05	8.84615e-07	35	384	0.000414	1.07812e-06	Absent
Acidaminobacter_hydrogenoformans	9.52577e-05	210	214	0.021139	9.87804e-05	43	44	0.004925	0.000111932	1	7	1.3e-05	1.85714e-06	0	4	0	0	22	163	0.007902	4.84785e-05	26	26	0.008223	0.000316269	375	384	0.038005	9.89714e-05	Absent
Acidaminococcus_fermentans	0.0022098	214	214	0.437949	0.00204649	44	44	0.251843	0.0057237	0	7	0	0	0	4	0	0	23	163	0.086013	0.000527687	26	26	0.033009	0.00126958	384	384	1.05184	0.00273917	Absent
Acidaminococcus_intestini	0.00227552	354	214	0.724684	0.00338637	67	44	0.049175	0.00111761	0	7	0	0	0	4	0	0	36	163	0.152889	0.000937969	35	26	0.00966	0.000371538	634	384	0.979578	0.00255098	Absent
Acidaminococcus_massiliensis	0.00617616	214	214	2.11366	0.00987692	43	44	0.047171	0.00107207	0	7	0	0	0	4	0	0	31	163	0.043981	0.000269822	26	26	0.006481	0.000249269	382	384	2.98903	0.00778393	Absent
Acidaminococcus_provencensis	0.00111963	198	214	0.419379	0.00195971	38	44	0.007969	0.000181114	0	7	0	0	1	4	0.000114	2.85e-05	20	163	0.013228	8.11534e-05	20	26	0.001032	3.96923e-05	340	384	0.501005	0.0013047	Absent
Acidaminococcus_timonensis	0.000678945	212	214	0.177123	0.000827678	43	44	0.009886	0.000224682	0	7	0	0	0	4	0	0	23	163	0.014126	8.66626e-05	26	26	0.004815	0.000185192	376	384	0.365722	0.000952401	Absent
Acidianus_ambivalens	3.08789e-08	2	214	0.000007	3.27103e-08	0	44	0	0	0	7	0	0	0	4	0	0	0	163	0	0	1	26	1.2e-05	4.61538e-07	2	384	0.000007	1.82292e-08	Absent
Acidianus_brierleyi	1.27078e-07	6	214	2.2e-05	1.02804e-07	1	44	0.000004	9.09091e-08	0	7	0	0	0	4	0	0	5	163	2.2e-05	1.34969e-07	1	26	0.000005	1.92308e-07	12	384	5.4e-05	1.40625e-07	Absent
Acidianus_infernus	3.56295e-09	0	214	0	0	0	44	0	0	0	7	0	0	0	4	0	0	1	163	0.000003	1.84049e-08	0	26	0	0	0	384	0	0	Absent
Acidianus_manzaensis	1.58314e-06	67	214	0.000446	2.08411e-06	9	44	0.000101	2.29545e-06	0	7	0	0	0	4	0	0	8	163	4.8e-05	2.94479e-07	4	26	3.1e-05	1.19231e-06	120	384	0.000707	1.84115e-06	Absent
Acidianus_sulfidivorans	1.69834e-07	5	214	2.5e-05	1.16822e-07	0	44	0	0	0	7	0	0	0	4	0	0	2	163	0.000008	4.90798e-08	5	26	0.00007	2.69231e-06	9	384	0.00004	1.04167e-07	Absent
Acidibacillus_ferrooxidans	5.67933e-05	190	214	0.005827	2.7229e-05	31	44	0.000962	2.18636e-05	7	7	0.022401	0.00320014	3	4	0.005755	0.00143875	23	163	0.001886	1.15706e-05	25	26	0.002232	8.58462e-05	332	384	0.008757	2.28047e-05	Absent
Acidibacillus_sulfuroxidans	1.13314e-05	145	214	0.00219	1.02336e-05	27	44	0.000539	1.225e-05	0	7	0	0	0	4	0	0	20	163	0.001648	1.01104e-05	23	26	0.001094	4.20769e-05	265	384	0.00407	1.0599e-05	Absent
Acidibrevibacterium_fodinaquatile	1.4038e-06	39	214	0.000316	1.47664e-06	5	44	7.4e-05	1.68182e-06	0	7	0	0	0	4	0	0	13	163	0.000101	6.19632e-07	8	26	9.2e-05	3.53846e-06	85	384	0.000599	1.5599e-06	Absent
Acidiferrobacter_thiooxydans	2.04276e-06	41	214	0.000589	2.75234e-06	6	44	2.4e-05	5.45455e-07	0	7	0	0	0	4	0	0	8	163	0.00016	9.81595e-07	3	26	2.7e-05	1.03846e-06	72	384	0.00092	2.39583e-06	Absent
Acidihalobacter_aeolianus	1.76366e-06	46	214	0.000457	2.13551e-06	6	44	5.5e-05	1.25e-06	0	7	0	0	0	4	0	0	12	163	0.000102	6.25767e-07	14	26	0.000158	6.07692e-06	88	384	0.000713	1.85677e-06	Absent
Acidihalobacter_ferrooxydans	2.32423e-06	56	214	0.000465	2.1729e-06	14	44	0.000157	3.56818e-06	0	7	0	0	0	4	0	0	16	163	0.000282	1.73006e-06	10	26	0.000157	6.03846e-06	117	384	0.000896	2.33333e-06	Absent
Acidihalobacter_prosperus	2.66865e-06	59	214	0.000405	1.89252e-06	13	44	0.000137	3.11364e-06	0	7	0	0	0	4	0	0	14	163	0.000173	1.06135e-06	14	26	0.000157	6.03846e-06	129	384	0.001375	3.58073e-06	Absent
Acidilobus_saccharovorans	4.51306e-08	2	214	0.000006	2.80374e-08	0	44	0	0	0	7	0	0	0	4	0	0	0	163	0	0	0	26	0	0	6	384	3.2e-05	8.33333e-08	Absent
Acidimangrovimonas_indica	3.05226e-07	10	214	5.5e-05	2.57009e-07	9	44	7.7e-05	1.75e-06	0	7	0	0	0	4	0	0	1	163	0.000007	4.29448e-08	1	26	0.000007	2.69231e-07	17	384	0.000111	2.89062e-07	Absent
Acidimangrovimonas_sediminis	6.09264e-07	26	214	0.000153	7.14953e-07	2	44	0.000008	1.81818e-07	0	7	0	0	0	4	0	0	4	163	2.1e-05	1.28834e-07	5	26	4.7e-05	1.80769e-06	51	384	0.000284	7.39583e-07	Absent
Acidimicrobiaceae_bacterium	0.00013414	287	214	0.032635	0.0001525	52	44	0.004292	9.75455e-05	2	7	0.000008	1.14286e-06	0	4	0	0	58	163	0.012616	7.73988e-05	41	26	0.003001	0.000115423	526	384	0.060394	0.000157276	Absent
Acidimicrobiales_bacterium	1.47577e-05	244	214	0.003547	1.65748e-05	39	44	0.000404	9.18182e-06	2	7	0.000007	1e-06	0	4	0	0	44	163	0.001543	9.46626e-06	47	26	0.001122	4.31538e-05	443	384	0.005803	1.5112e-05	Absent
Acidimicrobiia_bacterium	5.38955e-06	111	214	0.001184	5.53271e-06	17	44	0.000149	3.38636e-06	3	7	0.00021	3e-05	0	4	0	0	21	163	0.000694	4.25767e-06	21	26	0.000466	1.79231e-05	189	384	0.001835	4.77865e-06	Absent
Acidimicrobium_ferrooxidans	2.68646e-06	78	214	0.000582	2.71963e-06	14	44	9.2e-05	2.09091e-06	0	7	0	0	0	4	0	0	15	163	0.00023	1.41104e-06	17	26	0.000287	1.10385e-05	139	384	0.001071	2.78906e-06	Absent
Acidiphilium_angustum	3.32542e-08	1	214	1.4e-05	6.54206e-08	0	44	0	0	0	7	0	0	0	4	0	0	0	163	0	0	0	26	0	0	1	384	1.4e-05	3.64583e-08	Absent
Acidiphilium_cryptum	1.68646e-07	6	214	3.1e-05	1.4486e-07	0	44	0	0	0	7	0	0	0	4	0	0	0	163	0	0	0	26	0	0	18	384	0.000111	2.89062e-07	Absent
Acidiphilium_multivorum	1.38599e-06	41	214	0.000278	1.29907e-06	11	44	7.1e-05	1.61364e-06	0	7	0	0	1	4	0.0001	2.5e-05	6	163	3.9e-05	2.39264e-07	14	26	0.000188	7.23077e-06	81	384	0.000491	1.27865e-06	Absent
Acidipila_dinghuensis	5.82779e-06	98	214	0.001613	7.53738e-06	16	44	0.00019	4.31818e-06	5	7	2.4e-05	3.42857e-06	0	4	0	0	17	163	0.000286	1.7546e-06	16	26	0.000299	1.15e-05	177	384	0.002495	6.4974e-06	Absent
Acidipila_rosea	6.13183e-06	101	214	0.001571	7.34112e-06	22	44	0.000322	7.31818e-06	2	7	0.000007	1e-06	0	4	0	0	17	163	0.000374	2.29448e-06	21	26	0.000556	2.13846e-05	183	384	0.002333	6.07552e-06	Absent
Acidiplasma_cupricumulans	0.000149676	24	214	0.000186	8.69159e-07	1	44	0.000004	9.09091e-08	7	7	0.061048	0.00872114	4	4	0.063638	0.0159095	0	163	0	0	13	26	0.000923	3.55e-05	30	384	0.000228	5.9375e-07	Absent
Acidipropionibacterium_acidipropionici	1.5329e-05	150	214	0.004899	2.28925e-05	29	44	0.000616	1.4e-05	0	7	0	0	1	4	0.0001	2.5e-05	21	163	0.000563	3.45399e-06	16	26	0.000317	1.21923e-05	249	384	0.006412	1.66979e-05	Absent
Acidipropionibacterium_jensenii	4.63183e-06	102	214	0.001209	5.64953e-06	19	44	0.000396	9e-06	0	7	0	0	0	4	0	0	19	163	0.000311	1.90798e-06	16	26	0.000264	1.01538e-05	160	384	0.00172	4.47917e-06	Absent
Acidipropionibacterium_olivae	2.3753e-09	0	214	0	0	0	44	0	0	0	7	0	0	0	4	0	0	0	163	0	0	0	26	0	0	1	384	0.000002	5.20833e-09	Absent
Acidipropionibacterium_thoenii	2.54988e-06	63	214	0.000798	3.72897e-06	11	44	7.5e-05	1.70455e-06	0	7	0	0	0	4	0	0	17	163	0.000241	1.47853e-06	8	26	9.5e-05	3.65385e-06	88	384	0.000938	2.44271e-06	Absent
Acidipropionibacterium_timonense	4.35867e-06	96	214	0.001304	6.09346e-06	14	44	8.4e-05	1.90909e-06	0	7	0	0	1	4	8.4e-05	2.1e-05	15	163	0.000144	8.83436e-07	9	26	8.9e-05	3.42308e-06	157	384	0.001965	5.11719e-06	Absent
Acidipropionibacterium_virtanenii	1.37411e-06	65	214	0.000395	1.84579e-06	8	44	5.7e-05	1.29545e-06	0	7	0	0	1	4	0.0001	2.5e-05	10	163	7.1e-05	4.35583e-07	6	26	4.8e-05	1.84615e-06	83	384	0.000486	1.26563e-06	Absent
Acidisarcina_polymorpha	6.51069e-06	112	214	0.001561	7.29439e-06	23	44	0.000484	1.1e-05	0	7	0	0	0	4	0	0	19	163	0.000447	2.74233e-06	13	26	0.000186	7.15385e-06	200	384	0.002804	7.30208e-06	Absent
Acidisphaera_rubrifaciens	1.99169e-06	39	214	0.000327	1.52804e-06	3	44	1.6e-05	3.63636e-07	0	7	0	0	0	4	0	0	8	163	0.000525	3.22086e-06	4	26	4.9e-05	1.88462e-06	79	384	0.00076	1.97917e-06	Absent
Acidithiobacillales_bacterium	2.47506e-06	72	214	0.000632	2.95327e-06	17	44	0.000159	3.61364e-06	0	7	0	0	0	4	0	0	7	163	5.5e-05	3.37423e-07	13	26	0.000137	5.26923e-06	123	384	0.001101	2.86719e-06	Absent
Acidithiobacillus_albertensis	7.12589e-08	4	214	2.1e-05	9.81308e-08	0	44	0	0	0	7	0	0	0	4	0	0	1	163	0.000005	3.06748e-08	1	26	0.000007	2.69231e-07	6	384	2.7e-05	7.03125e-08	Absent
Acidithiobacillus_caldus	4.23278e-06	74	214	0.000578	2.70093e-06	17	44	0.000206	4.68182e-06	0	7	0	0	0	4	0	0	16	163	0.000286	1.7546e-06	14	26	0.00028	1.07692e-05	132	384	0.002214	5.76562e-06	Absent
Acidithiobacillus_ferrianus	1.20309e-06	40	214	0.000279	1.30374e-06	10	44	0.00006	1.36364e-06	0	7	0	0	0	4	0	0	14	163	0.000175	1.07362e-06	7	26	9.5e-05	3.65385e-06	69	384	0.000404	1.05208e-06	Absent
Acidithiobacillus_ferridurans	1.50831e-07	4	214	2.2e-05	1.02804e-07	2	44	8.1e-05	1.84091e-06	0	7	0	0	0	4	0	0	0	163	0	0	0	26	0	0	4	384	2.4e-05	6.25e-08	Absent
Acidithiobacillus_ferrivorans	4.07245e-06	71	214	0.001166	5.4486e-06	7	44	6.7e-05	1.52273e-06	0	7	0	0	0	4	0	0	9	163	5.5e-05	3.37423e-07	12	26	0.000198	7.61538e-06	128	384	0.001943	5.0599e-06	Absent
Acidithiobacillus_ferrooxidans	2.62352e-06	52	214	0.000681	3.18224e-06	12	44	0.000166	3.77273e-06	0	7	0	0	0	4	0	0	9	163	6.3e-05	3.86503e-07	9	26	0.000128	4.92308e-06	100	384	0.001171	3.04948e-06	Absent
Acidithiobacillus_sulfuriphilus	2.94062e-06	98	214	0.000772	3.60748e-06	4	44	2.8e-05	6.36364e-07	0	7	0	0	0	4	0	0	13	163	0.000171	1.04908e-06	12	26	0.000128	4.92308e-06	168	384	0.001377	3.58594e-06	Absent
Acidithiobacillus_thiooxidans	3.13064e-06	49	214	0.000797	3.7243e-06	5	44	8.6e-05	1.95455e-06	1	7	0.000004	5.71429e-07	0	4	0	0	12	163	0.000125	7.66871e-07	11	26	0.000152	5.84615e-06	96	384	0.001472	3.83333e-06	Absent
Acidithrix_ferrooxidans	1.63895e-07	2	214	0.000007	3.27103e-08	3	44	2.5e-05	5.68182e-07	0	7	0	0	0	4	0	0	2	163	2.5e-05	1.53374e-07	2	26	0.00005	1.92308e-06	6	384	3.1e-05	8.07292e-08	Absent
Acidobacteria_bacterium	0.000564374	1926	214	0.131973	0.000616696	334	44	0.025746	0.000585136	23	7	0.000694	9.91429e-05	4	4	0.002809	0.00070225	443	163	0.046493	0.000285233	374	26	0.042897	0.00164988	3524	384	0.224591	0.000584872	Absent
Acidobacteriales_bacterium	2.72565e-06	88	214	0.000569	2.65888e-06	15	44	0.000155	3.52273e-06	0	7	0	0	0	4	0	0	31	163	0.000263	1.6135e-06	24	26	0.000227	8.73077e-06	165	384	0.001081	2.8151e-06	Absent
Acidobacteriia_bacterium	1.11829e-05	232	214	0.002659	1.24252e-05	41	44	0.000417	9.47727e-06	5	7	2.4e-05	3.42857e-06	1	4	0.000171	4.275e-05	52	163	0.000887	5.44172e-06	52	26	0.000986	3.79231e-05	428	384	0.004272	1.1125e-05	Absent
Acidobacterium_ailaaui	1.15321e-06	35	214	0.000208	9.71963e-07	6	44	4.1e-05	9.31818e-07	0	7	0	0	0	4	0	0	13	163	0.000159	9.7546e-07	13	26	0.000118	4.53846e-06	71	384	0.000445	1.15885e-06	Absent
Acidobacterium_capsulatum	3.76128e-06	73	214	0.000763	3.56542e-06	18	44	0.000131	2.97727e-06	0	7	0	0	0	4	0	0	17	163	0.000291	1.78528e-06	13	26	0.000394	1.51538e-05	140	384	0.001588	4.13542e-06	Absent
Acidocella_aminolytica	1.11758e-06	47	214	0.000264	1.23364e-06	3	44	3.6e-05	8.18182e-07	0	7	0	0	0	4	0	0	12	163	0.0001	6.13497e-07	5	26	7.8e-05	3e-06	86	384	0.000463	1.20573e-06	Absent
Acidocella_aromatica	3.48575e-06	49	214	0.000837	3.91121e-06	10	44	0.000129	2.93182e-06	1	7	1.2e-05	1.71429e-06	0	4	0	0	12	163	0.00011	6.74847e-07	12	26	0.000451	1.73462e-05	95	384	0.001396	3.63542e-06	Absent
Acidocella_facilis	4.61995e-07	7	214	0.000141	6.58879e-07	1	44	2.4e-05	5.45455e-07	0	7	0	0	0	4	0	0	1	163	0.000004	2.45399e-08	0	26	0	0	20	384	0.00022	5.72917e-07	Absent
Acidomonas_methanolica	8.15914e-07	25	214	0.00025	1.16822e-06	2	44	0.000008	1.81818e-07	0	7	0	0	0	4	0	0	7	163	4.1e-05	2.51534e-07	3	26	2.5e-05	9.61538e-07	46	384	0.000363	9.45313e-07	Absent
Acidothermus_cellulolyticus	1.04513e-06	39	214	0.000207	9.6729e-07	9	44	6.7e-05	1.52273e-06	0	7	0	0	0	4	0	0	17	163	0.000187	1.14724e-06	8	26	8.1e-05	3.11538e-06	67	384	0.000338	8.80208e-07	Absent
Acidovorax_anthurii	7.26841e-07	22	214	0.000101	4.71963e-07	9	44	0.000125	2.84091e-06	0	7	0	0	0	4	0	0	4	163	1.8e-05	1.10429e-07	8	26	0.000103	3.96154e-06	47	384	0.000265	6.90104e-07	Absent
Acidovorax_avenae	1.70309e-06	40	214	0.000376	1.75701e-06	10	44	8.1e-05	1.84091e-06	0	7	0	0	0	4	0	0	10	163	8.6e-05	5.27607e-07	10	26	9.3e-05	3.57692e-06	84	384	0.000798	2.07813e-06	Absent
Acidovorax_carolinensis	3.21853e-07	9	214	3.9e-05	1.82243e-07	3	44	1.2e-05	2.72727e-07	0	7	0	0	0	4	0	0	4	163	2.9e-05	1.77914e-07	0	26	0	0	17	384	0.000191	4.97396e-07	Absent
Acidovorax_cattleyae	2.76722e-07	7	214	4.3e-05	2.00935e-07	1	44	6.5e-05	1.47727e-06	0	7	0	0	0	4	0	0	2	163	0.000009	5.52147e-08	2	26	1.2e-05	4.61538e-07	19	384	0.000104	2.70833e-07	Absent
Acidovorax_cavernicola	5.21378e-07	15	214	0.000123	5.74766e-07	1	44	0.000004	9.09091e-08	0	7	0	0	0	4	0	0	2	163	0.000009	5.52147e-08	2	26	2.5e-05	9.61538e-07	40	384	0.000278	7.23958e-07	Absent
Acidovorax_citrulli	1.11639e-06	35	214	0.000233	1.08879e-06	2	44	0.000008	1.81818e-07	0	7	0	0	0	4	0	0	9	163	0.00012	7.36196e-07	7	26	0.000116	4.46154e-06	59	384	0.000463	1.20573e-06	Absent
Acidovorax_delafieldii	6.60333e-07	20	214	0.00012	5.60748e-07	5	44	3.5e-05	7.95455e-07	1	7	0.000003	4.28571e-07	0	4	0	0	6	163	4.6e-05	2.82209e-07	7	26	5.5e-05	2.11538e-06	47	384	0.000297	7.73438e-07	Absent
Acidovorax_facilis	1.28029e-06	15	214	0.000205	9.57944e-07	7	44	0.000145	3.29545e-06	1	7	0.000003	4.28571e-07	0	4	0	0	4	163	5.5e-05	3.37423e-07	17	26	0.000329	1.26538e-05	25	384	0.000341	8.88021e-07	Absent
Acidovorax_kalamii	1.73397e-07	7	214	2.8e-05	1.30841e-07	0	44	0	0	0	7	0	0	0	4	0	0	5	163	2.5e-05	1.53374e-07	0	26	0	0	18	384	9.3e-05	2.42188e-07	Absent
Acidovorax_konjaci	6.01069e-06	46	214	0.000486	2.27103e-06	11	44	0.000401	9.11364e-06	3	7	1.6e-05	2.28571e-06	2	4	0.002843	0.00071075	7	163	6.4e-05	3.92638e-07	3	26	0.00003	1.15385e-06	97	384	0.001221	3.17969e-06	Absent
Acidovorax_monticola	1.48456e-07	3	214	0.00001	4.6729e-08	0	44	0	0	0	7	0	0	0	4	0	0	1	163	0.000006	3.68098e-08	1	26	0.000005	1.92308e-07	8	384	0.000104	2.70833e-07	Absent
Acidovorax_oryzae	1.5677e-07	8	214	5.4e-05	2.52336e-07	0	44	0	0	1	7	0.000004	5.71429e-07	0	4	0	0	0	163	0	0	1	26	0.000006	2.30769e-07	11	384	6.8e-05	1.77083e-07	Absent
Acidovorax_radicis	8.77672e-07	22	214	0.000214	1e-06	3	44	9.6e-05	2.18182e-06	1	7	0.000004	5.71429e-07	0	4	0	0	2	163	2.9e-05	1.77914e-07	1	26	2.7e-05	1.03846e-06	42	384	0.000369	9.60938e-07	Absent
Acidovorax_soli	5.6057e-07	20	214	9.9e-05	4.62617e-07	6	44	4.2e-05	9.54545e-07	0	7	0	0	0	4	0	0	6	163	8.2e-05	5.03067e-07	4	26	0.00005	1.92308e-06	35	384	0.000199	5.18229e-07	Absent
Acidovorax_valerianellae	8.11164e-07	22	214	0.000199	9.29907e-07	3	44	6.2e-05	1.40909e-06	1	7	0.000003	4.28571e-07	0	4	0	0	6	163	5.8e-05	3.55828e-07	2	26	2.4e-05	9.23077e-07	40	384	0.000337	8.77604e-07	Absent
Acidovorax_wautersii	2.84442e-06	71	214	0.000504	2.35514e-06	10	44	0.000155	3.52273e-06	0	7	0	0	1	4	0.000498	0.0001245	12	163	0.000118	7.23926e-07	15	26	0.000191	7.34615e-06	123	384	0.000929	2.41927e-06	Absent
Aciduliprofundum_boonei	7.28029e-07	23	214	0.000168	7.85047e-07	2	44	3.4e-05	7.72727e-07	0	7	0	0	0	4	0	0	8	163	5.3e-05	3.25153e-07	6	26	5.7e-05	2.19231e-06	47	384	0.000301	7.83854e-07	Absent
Acinetobacter_albensis	5.47506e-07	14	214	0.000116	5.42056e-07	1	44	0.000008	1.81818e-07	0	7	0	0	0	4	0	0	3	163	2.1e-05	1.28834e-07	4	26	8.6e-05	3.30769e-06	21	384	0.00023	5.98958e-07	Absent
Acinetobacter_apis	1.35036e-06	27	214	0.000159	7.42991e-07	3	44	0.00002	4.54545e-07	0	7	0	0	1	4	0.000697	0.00017425	4	163	2.1e-05	1.28834e-07	2	26	1.9e-05	7.30769e-07	47	384	0.000221	5.75521e-07	Absent
Acinetobacter_baylyi	0.000171272	108	214	0.003067	1.43318e-05	12	44	0.000148	3.36364e-06	7	7	0.09077	0.0129671	4	4	0.045429	0.0113572	4	163	2.6e-05	1.59509e-07	13	26	0.000982	3.77692e-05	157	384	0.003789	9.86719e-06	Absent
Acinetobacter_beijerinckii	1.88717e-06	25	214	0.000378	1.76636e-06	10	44	0.000426	9.68182e-06	0	7	0	0	0	4	0	0	1	163	0.000007	4.29448e-08	1	26	0.00001	3.84615e-07	47	384	0.000768	2e-06	Absent
Acinetobacter_bereziniae	0.00013286	111	214	0.001643	7.67757e-06	17	44	0.001568	3.56364e-05	0	7	0	0	3	4	0.098721	0.0246803	18	163	0.006513	3.99571e-05	14	26	0.000525	2.01923e-05	178	384	0.002898	7.54687e-06	Absent
Acinetobacter_bohemicus	1.85986e-06	21	214	0.000303	1.41589e-06	1	44	0.000004	9.09091e-08	0	7	0	0	2	4	0.000413	0.00010325	5	163	0.00004	2.45399e-07	1	26	0.000004	1.53846e-07	40	384	0.000802	2.08854e-06	Absent
Acinetobacter_boissieri	7.43468e-07	18	214	0.000179	8.36449e-07	3	44	8.7e-05	1.97727e-06	0	7	0	0	0	4	0	0	6	163	4.4e-05	2.69939e-07	4	26	3.6e-05	1.38462e-06	32	384	0.00028	7.29167e-07	Absent
Acinetobacter_bouvetii	1.29097e-06	20	214	0.000137	6.40187e-07	4	44	7.3e-05	1.65909e-06	0	7	0	0	1	4	0.000114	2.85e-05	8	163	0.000123	7.54601e-07	3	26	4.2e-05	1.61538e-06	50	384	0.000598	1.55729e-06	Absent
Acinetobacter_brisouii	1.6791e-05	108	214	0.004133	1.93131e-05	20	44	0.001874	4.25909e-05	0	7	0	0	2	4	0.002781	0.00069525	10	163	0.000109	6.68712e-07	5	26	0.000352	1.35385e-05	171	384	0.004889	1.27318e-05	Absent
Acinetobacter_calcoaceticus	6.51188e-06	67	214	0.000591	2.76168e-06	16	44	0.000347	7.88636e-06	0	7	0	0	1	4	0.002886	0.0007215	14	163	0.000161	9.8773e-07	15	26	0.000203	7.80769e-06	137	384	0.001295	3.3724e-06	Absent
Acinetobacter_calcoaceticusbaumannii	3.84798e-07	11	214	6.7e-05	3.13084e-07	10	44	0.000118	2.68182e-06	0	7	0	0	0	4	0	0	3	163	0.00002	1.22699e-07	2	26	1.6e-05	6.15385e-07	17	384	0.000103	2.68229e-07	Absent
Acinetobacter_celticus	1.04869e-06	10	214	0.000366	1.71028e-06	0	44	0	0	0	7	0	0	1	4	5.7e-05	1.425e-05	1	163	0.000005	3.06748e-08	2	26	3.1e-05	1.19231e-06	15	384	0.000424	1.10417e-06	Absent
Acinetobacter_chinensis	3.51544e-07	2	214	1.3e-05	6.07477e-08	0	44	0	0	0	7	0	0	0	4	0	0	1	163	4.1e-05	2.51534e-07	0	26	0	0	9	384	0.000242	6.30208e-07	Absent
Acinetobacter_colistiniresistens	1.65558e-06	26	214	0.00029	1.35514e-06	5	44	0.000146	3.31818e-06	0	7	0	0	2	4	0.000586	0.0001465	1	163	0.000003	1.84049e-08	1	26	0.000006	2.30769e-07	41	384	0.000363	9.45313e-07	Absent
Acinetobacter_courvalinii	8.7886e-08	6	214	3.7e-05	1.72897e-07	1	44	0.000004	9.09091e-08	0	7	0	0	0	4	0	0	0	163	0	0	0	26	0	0	5	384	3.3e-05	8.59375e-08	Absent
Acinetobacter_cumulans	2.24703e-06	18	214	0.000206	9.62617e-07	8	44	0.000109	2.47727e-06	0	7	0	0	2	4	0.001098	0.0002745	2	163	3.6e-05	2.20859e-07	1	26	0.000005	1.92308e-07	36	384	0.000438	1.14062e-06	Absent
Acinetobacter_defluvii	2.87767e-06	16	214	0.000129	6.02804e-07	1	44	0.0001	2.27273e-06	0	7	0	0	2	4	0.001183	0.00029575	0	163	0	0	2	26	1.1e-05	4.23077e-07	45	384	0.001	2.60417e-06	Absent
Acinetobacter_dispersus	4.64371e-07	4	214	1.3e-05	6.07477e-08	1	44	0.000004	9.09091e-08	0	7	0	0	1	4	0.000285	7.125e-05	2	163	0.000009	5.52147e-08	4	26	3.1e-05	1.19231e-06	7	384	4.9e-05	1.27604e-07	Absent
Acinetobacter_equi	3.37292e-07	17	214	6.9e-05	3.2243e-07	3	44	2.3e-05	5.22727e-07	0	7	0	0	0	4	0	0	1	163	0.000004	2.45399e-08	3	26	2.1e-05	8.07692e-07	37	384	0.000167	4.34896e-07	Absent
Acinetobacter_gandensis	3.52732e-07	7	214	4.1e-05	1.91589e-07	4	44	1.6e-05	3.63636e-07	0	7	0	0	1	4	0.0001	2.5e-05	1	163	0.000005	3.06748e-08	4	26	0.00007	2.69231e-06	11	384	6.5e-05	1.69271e-07	Absent
Acinetobacter_gerneri	1.5158e-05	20	214	0.000339	1.58411e-06	3	44	1.2e-05	2.72727e-07	0	7	0	0	3	4	0.011969	0.00299225	3	163	1.6e-05	9.81595e-08	0	26	0	0	36	384	0.000427	1.11198e-06	Absent
Acinetobacter_guerrae	1.16508e-06	27	214	0.000226	1.05607e-06	4	44	3.7e-05	8.40909e-07	0	7	0	0	1	4	0.000299	7.475e-05	5	163	2.3e-05	1.41104e-07	2	26	2.2e-05	8.46154e-07	45	384	0.000374	9.73958e-07	Absent
Acinetobacter_guillouiae	0.000322048	22	214	0.000115	5.37383e-07	8	44	6.9e-05	1.56818e-06	1	7	0.000003	4.28571e-07	3	4	0.270573	0.0676433	4	163	2.1e-05	1.28834e-07	1	26	0.000005	1.92308e-07	48	384	0.000378	9.84375e-07	Absent
Acinetobacter_gyllenbergii	3.30166e-07	9	214	6.1e-05	2.85047e-07	6	44	5.4e-05	1.22727e-06	0	7	0	0	1	4	5.7e-05	1.425e-05	0	163	0	0	3	26	2.6e-05	1e-06	12	384	0.00008	2.08333e-07	Absent
Acinetobacter_haemolyticus	5.07625e-05	93	214	0.00195	9.11215e-06	17	44	0.000291	6.61364e-06	0	7	0	0	2	4	0.037046	0.0092615	7	163	5.6e-05	3.43558e-07	10	26	0.000153	5.88462e-06	141	384	0.003246	8.45313e-06	Absent
Acinetobacter_halotolerans	1.49644e-07	2	214	0.000009	4.20561e-08	0	44	0	0	0	7	0	0	1	4	0.0001	2.5e-05	0	163	0	0	0	26	0	0	4	384	1.7e-05	4.42708e-08	Absent
Acinetobacter_harbinensis	1.32067e-06	12	214	0.00036	1.68224e-06	4	44	3.3e-05	7.5e-07	0	7	0	0	2	4	0.000268	6.7e-05	3	163	1.5e-05	9.20245e-08	3	26	2.6e-05	1e-06	25	384	0.00041	1.06771e-06	Absent
Acinetobacter_idrijaensis	9.62114e-06	13	214	0.000117	5.46729e-07	30	44	0.001597	3.62955e-05	7	7	0.004951	0.000707286	3	4	0.001232	0.000308	4	163	2.8e-05	1.71779e-07	5	26	9.9e-05	3.80769e-06	16	384	7.7e-05	2.00521e-07	Absent
Acinetobacter_indicus	2.21663e-05	154	214	0.004975	2.32477e-05	44	44	0.001514	3.44091e-05	2	7	1.1e-05	1.57143e-06	4	4	0.00362	0.000905	14	163	0.000258	1.58282e-06	19	26	0.00068	2.61538e-05	270	384	0.007606	1.98073e-05	Absent
Acinetobacter_kookii	1.7696e-07	2	214	0.00001	4.6729e-08	0	44	0	0	0	7	0	0	1	4	0.0001	2.5e-05	1	163	0.000003	1.84049e-08	0	26	0	0	5	384	3.6e-05	9.375e-08	Absent
Acinetobacter_kyonggiensis	9.59026e-06	10	214	7.5e-05	3.50467e-07	3	44	1.6e-05	3.63636e-07	0	7	0	0	2	4	0.007781	0.00194525	2	163	1.2e-05	7.36196e-08	1	26	0.000006	2.30769e-07	19	384	0.000185	4.81771e-07	Absent
Acinetobacter_lactucae	1.35914e-05	29	214	0.000154	7.19626e-07	2	44	1.2e-05	2.72727e-07	7	7	0.006339	0.000905571	3	4	0.004364	0.001091	7	163	0.000176	1.07975e-06	9	26	0.000133	5.11538e-06	47	384	0.000266	6.92708e-07	Absent
Acinetobacter_lanii	7.99287e-07	20	214	0.000241	1.12617e-06	6	44	6.2e-05	1.40909e-06	0	7	0	0	0	4	0	0	3	163	1.7e-05	1.04294e-07	5	26	4.5e-05	1.73077e-06	31	384	0.000308	8.02083e-07	Absent
Acinetobacter_larvae	4.54276e-06	38	214	0.000223	1.04206e-06	8	44	0.000556	1.26364e-05	0	7	0	0	2	4	0.000484	0.000121	9	163	0.000103	6.31902e-07	10	26	0.000154	5.92308e-06	80	384	0.002305	6.0026e-06	Absent
Acinetobacter_marinus	3.44181e-06	74	214	0.00069	3.2243e-06	8	44	3.6e-05	8.18182e-07	0	7	0	0	2	4	0.000442	0.0001105	11	163	0.0001	6.13497e-07	3	26	2.5e-05	9.61538e-07	124	384	0.001605	4.17969e-06	Absent
Acinetobacter_modestus	4.75059e-09	0	214	0	0	0	44	0	0	0	7	0	0	0	4	0	0	0	163	0	0	0	26	0	0	1	384	0.000004	1.04167e-08	Absent
Acinetobacter_nectaris	1.31473e-06	35	214	0.000237	1.10748e-06	13	44	0.00009	2.04545e-06	1	7	0.000004	5.71429e-07	2	4	0.000313	7.825e-05	9	163	4.2e-05	2.57669e-07	5	26	7.3e-05	2.80769e-06	59	384	0.000348	9.0625e-07	Absent
Acinetobacter_nosocomialis	3.62732e-05	147	214	0.006936	3.24112e-05	34	44	0.002464	5.6e-05	1	7	0.000005	7.14286e-07	2	4	0.00963	0.0024075	14	163	0.000724	4.44172e-06	15	26	0.001005	3.86538e-05	238	384	0.009778	2.54635e-05	Absent
Acinetobacter_oleivorans	5.04869e-06	51	214	0.001065	4.97664e-06	13	44	8.6e-05	1.95455e-06	0	7	0	0	1	4	0.000188	4.7e-05	5	163	3.4e-05	2.08589e-07	17	26	0.000276	1.06154e-05	96	384	0.002602	6.77604e-06	Absent
Acinetobacter_parvus	1.86342e-06	8	214	0.00004	1.86916e-07	2	44	0.000008	1.81818e-07	0	7	0	0	1	4	0.001393	0.00034825	3	163	3.3e-05	2.02454e-07	0	26	0	0	17	384	9.5e-05	2.47396e-07	Absent
Acinetobacter_piscicola	3.82732e-05	8	214	4.3e-05	2.00935e-07	0	44	0	0	0	7	0	0	2	4	0.032105	0.00802625	1	163	0.000005	3.06748e-08	2	26	1.6e-05	6.15385e-07	12	384	5.7e-05	1.48438e-07	Absent
Acinetobacter_pittii	0.000193962	205	214	0.042693	0.0001995	41	44	0.033823	0.000768705	7	7	0.001189	0.000169857	4	4	0.021351	0.00533775	21	163	0.005285	3.24233e-05	24	26	0.003449	0.000132654	347	384	0.055526	0.000144599	Absent
Acinetobacter_populi	2.95606e-06	45	214	0.000753	3.51869e-06	5	44	0.000126	2.86364e-06	0	7	0	0	1	4	0.0001	2.5e-05	9	163	6.5e-05	3.98773e-07	7	26	0.000117	4.5e-06	87	384	0.001328	3.45833e-06	Absent
Acinetobacter_portensis	6.29454e-08	2	214	1.3e-05	6.07477e-08	0	44	0	0	0	7	0	0	0	4	0	0	1	163	2.7e-05	1.65644e-07	0	26	0	0	2	384	1.3e-05	3.38542e-08	Absent
Acinetobacter_pragensis	5.43943e-07	17	214	0.000102	4.76636e-07	4	44	3.1e-05	7.04545e-07	0	7	0	0	1	4	0.0001	2.5e-05	1	163	0.000004	2.45399e-08	4	26	4.2e-05	1.61538e-06	33	384	0.000179	4.66146e-07	Absent
Acinetobacter_proteolyticus	4.27435e-06	32	214	0.00035	1.63551e-06	7	44	7.4e-05	1.68182e-06	0	7	0	0	2	4	0.002502	0.0006255	8	163	9.6e-05	5.88957e-07	6	26	5.9e-05	2.26923e-06	53	384	0.000518	1.34896e-06	Absent
Acinetobacter_pseudolwoffii	2.3753e-08	1	214	0.000004	1.86916e-08	2	44	1.2e-05	2.72727e-07	0	7	0	0	0	4	0	0	0	163	0	0	0	26	0	0	1	384	0.000004	1.04167e-08	Absent
Acinetobacter_pullicarnis	4.66532e-05	33	214	0.00034	1.58879e-06	2	44	0.000008	1.81818e-07	0	7	0	0	2	4	0.038301	0.00957525	5	163	2.1e-05	1.28834e-07	3	26	3.1e-05	1.19231e-06	60	384	0.000581	1.51302e-06	Absent
Acinetobacter_puyangensis	1.27791e-06	28	214	0.000145	6.7757e-07	1	44	0.000004	9.09091e-08	0	7	0	0	1	4	0.000597	0.00014925	8	163	4.7e-05	2.88344e-07	3	26	1.8e-05	6.92308e-07	49	384	0.000265	6.90104e-07	Absent
Acinetobacter_qingfengensis	1.43587e-06	37	214	0.00031	1.4486e-06	4	44	1.6e-05	3.63636e-07	0	7	0	0	1	4	5.7e-05	1.425e-05	9	163	4.8e-05	2.94479e-07	7	26	0.000139	5.34615e-06	62	384	0.000639	1.66406e-06	Absent
Acinetobacter_rudis	3.00356e-06	43	214	0.000428	2e-06	5	44	4.4e-05	1e-06	3	7	1.3e-05	1.85714e-06	2	4	0.001351	0.00033775	5	163	2.5e-05	1.53374e-07	7	26	9.5e-05	3.65385e-06	77	384	0.000573	1.49219e-06	Absent
Acinetobacter_schindleri	1.8848e-06	31	214	0.0003	1.40187e-06	7	44	3.6e-05	8.18182e-07	0	7	0	0	3	4	0.000649	0.00016225	5	163	4.5e-05	2.76074e-07	7	26	7.4e-05	2.84615e-06	54	384	0.000483	1.25781e-06	Absent
Acinetobacter_seifertii	1.65713e-05	71	214	0.001162	5.42991e-06	18	44	0.000984	2.23636e-05	0	7	0	0	3	4	0.007544	0.001886	19	163	0.000732	4.4908e-06	11	26	0.000142	5.46154e-06	117	384	0.003389	8.82552e-06	Absent
Acinetobacter_shaoyimingii	6.52019e-07	15	214	9.4e-05	4.39252e-07	1	44	0.000004	9.09091e-08	0	7	0	0	2	4	0.000214	5.35e-05	2	163	1.1e-05	6.74847e-08	2	26	2.2e-05	8.46154e-07	31	384	0.000204	5.3125e-07	Absent
Acinetobacter_sichuanensis	1.55463e-06	20	214	0.000145	6.7757e-07	9	44	6.2e-05	1.40909e-06	0	7	0	0	2	4	0.000256	6.4e-05	3	163	6.8e-05	4.17178e-07	2	26	2.6e-05	1e-06	33	384	0.000752	1.95833e-06	Absent
Acinetobacter_soli	1.85463e-05	69	214	0.00117	5.46729e-06	10	44	0.00017	3.86364e-06	0	7	0	0	1	4	0.012042	0.0030105	11	163	0.000117	7.17791e-07	8	26	9.5e-05	3.65385e-06	132	384	0.002022	5.26563e-06	Absent
Acinetobacter_tandoii	1.981e-06	30	214	0.000438	2.04673e-06	1	44	0.000234	5.31818e-06	0	7	0	0	1	4	0.000398	9.95e-05	5	163	3.1e-05	1.90184e-07	2	26	0.00002	7.69231e-07	44	384	0.000547	1.42448e-06	Absent
Acinetobacter_tjernbergiae	4.27553e-08	4	214	1.4e-05	6.54206e-08	0	44	0	0	0	7	0	0	0	4	0	0	0	163	0	0	0	26	0	0	6	384	2.2e-05	5.72917e-08	Absent
Acinetobacter_towneri	1.72447e-06	35	214	0.000189	8.83178e-07	7	44	3.2e-05	7.27273e-07	0	7	0	0	2	4	0.000599	0.00014975	7	163	5.6e-05	3.43558e-07	9	26	0.000122	4.69231e-06	71	384	0.000454	1.18229e-06	Absent
Acinetobacter_ursingii	9.47031e-06	83	214	0.001268	5.92523e-06	21	44	0.000487	1.10682e-05	5	7	2.5e-05	3.57143e-06	3	4	0.003639	0.00090975	9	163	0.000133	8.15951e-07	8	26	7.9e-05	3.03846e-06	153	384	0.002343	6.10156e-06	Absent
Acinetobacter_variabilis	1.57482e-06	22	214	9.4e-05	4.39252e-07	3	44	3.7e-05	8.40909e-07	0	7	0	0	1	4	0.000995	0.00024875	4	163	0.00005	3.06748e-07	2	26	1.9e-05	7.30769e-07	30	384	0.000131	3.41146e-07	Absent
Acinetobacter_venetianus	1.05238e-05	89	214	0.003482	1.6271e-05	14	44	0.000493	1.12045e-05	0	7	0	0	2	4	0.000313	7.825e-05	5	163	9.7e-05	5.95092e-07	8	26	0.000212	8.15385e-06	147	384	0.004264	1.11042e-05	Absent
Acinetobacter_vivianii	9.97625e-08	1	214	0.000009	4.20561e-08	0	44	0	0	0	7	0	0	0	4	0	0	0	163	0	0	1	26	6.6e-05	2.53846e-06	1	384	0.000009	2.34375e-08	Absent
Acinetobacter_wanghuae	9.52494e-07	13	214	0.000159	7.42991e-07	2	44	4.3e-05	9.77273e-07	0	7	0	0	2	4	0.000256	6.4e-05	2	163	1.1e-05	6.74847e-08	0	26	0	0	27	384	0.000333	8.67188e-07	Absent
Acinetobacter_wuhouensis	1.39418e-05	44	214	0.000356	1.66355e-06	9	44	9.8e-05	2.22727e-06	0	7	0	0	1	4	0.009952	0.002488	8	163	0.000123	7.54601e-07	12	26	0.000417	1.60385e-05	80	384	0.000793	2.0651e-06	Absent
Acramoeba_dendroida	4.75059e-09	0	214	0	0	1	44	0.000004	9.09091e-08	0	7	0	0	0	4	0	0	0	163	0	0	0	26	0	0	0	384	0	0	Absent
Acrasis_rosea	3.56295e-09	0	214	0	0	0	44	0	0	1	7	0.000003	4.28571e-07	0	4	0	0	0	163	0	0	0	26	0	0	0	384	0	0	Absent
Acremonium_chrysogenum	1.78147e-07	7	214	3.4e-05	1.58879e-07	3	44	1.2e-05	2.72727e-07	6	7	2.7e-05	3.85714e-06	0	4	0	0	4	163	1.7e-05	1.04294e-07	1	26	0.000005	1.92308e-07	13	384	5.5e-05	1.43229e-07	Absent
Acrocarpospora_corrugata	1.05344e-06	33	214	0.000274	1.28037e-06	8	44	5.7e-05	1.29545e-06	0	7	0	0	0	4	0	0	6	163	6.2e-05	3.80368e-07	7	26	9.2e-05	3.53846e-06	57	384	0.000402	1.04688e-06	Absent
Acrocarpospora_macrocephala	3.84798e-07	18	214	9.3e-05	4.34579e-07	6	44	2.8e-05	6.36364e-07	0	7	0	0	0	4	0	0	6	163	3.1e-05	1.90184e-07	2	26	1.3e-05	5e-07	33	384	0.000159	4.14062e-07	Absent
Acrocarpospora_phusangensis	3.18052e-06	21	214	0.000315	1.47196e-06	2	44	1.6e-05	3.63636e-07	0	7	0	0	0	4	0	0	3	163	1.2e-05	7.36196e-08	8	26	0.000108	4.15385e-06	37	384	0.002227	5.79948e-06	Absent
Acrocarpospora_pleiomorpha	6.59145e-07	17	214	9.7e-05	4.53271e-07	4	44	7.5e-05	1.70455e-06	0	7	0	0	0	4	0	0	8	163	7.2e-05	4.41718e-07	4	26	3.3e-05	1.26923e-06	36	384	0.000278	7.23958e-07	Absent
Acrochaetium_secundatum	3.56295e-08	3	214	0.00001	4.6729e-08	0	44	0	0	0	7	0	0	0	4	0	0	0	163	0	0	1	26	1.1e-05	4.23077e-07	3	384	0.000009	2.34375e-08	Absent
Acrosorium_ciliolatum	1.54394e-08	0	214	0	0	0	44	0	0	0	7	0	0	0	4	0	0	0	163	0	0	1	26	0.00001	3.84615e-07	1	384	0.000003	7.8125e-09	Absent
Actibacterium_atlanticum	1.23159e-06	29	214	0.000284	1.3271e-06	5	44	3.1e-05	7.04545e-07	0	7	0	0	0	4	0	0	12	163	0.000168	1.03067e-06	5	26	7.1e-05	2.73077e-06	54	384	0.000483	1.25781e-06	Absent
Actibacterium_mucosum	1.08907e-06	28	214	0.000405	1.89252e-06	3	44	1.2e-05	2.72727e-07	0	7	0	0	0	4	0	0	7	163	0.00004	2.45399e-07	2	26	2.8e-05	1.07692e-06	50	384	0.000432	1.125e-06	Absent
Actibacterium_pelagium	3.55107e-07	6	214	3.1e-05	1.4486e-07	2	44	0.000008	1.81818e-07	0	7	0	0	1	4	0.0001	2.5e-05	4	163	4.5e-05	2.76074e-07	3	26	2.9e-05	1.11538e-06	17	384	8.6e-05	2.23958e-07	Absent
Actibacterium_ureilyticum	1.95368e-06	10	214	0.000731	3.41589e-06	1	44	0.000004	9.09091e-08	0	7	0	0	0	4	0	0	5	163	3.4e-05	2.08589e-07	0	26	0	0	22	384	0.000876	2.28125e-06	Absent
Actinoallomurus_bryophytorum	2.9905e-06	68	214	0.000658	3.07477e-06	18	44	0.000272	6.18182e-06	0	7	0	0	1	4	9.4e-05	2.35e-05	19	163	0.000292	1.79141e-06	7	26	6.2e-05	2.38462e-06	123	384	0.00114	2.96875e-06	Absent
Actinoalloteichus_cyanogriseus	4.75059e-09	0	214	0	0	0	44	0	0	0	7	0	0	0	4	0	0	1	163	0.000004	2.45399e-08	0	26	0	0	0	384	0	0	Absent
Actinoalloteichus_fjordicus	9.50119e-09	0	214	0	0	0	44	0	0	0	7	0	0	0	4	0	0	0	163	0	0	1	26	0.000008	3.07692e-07	0	384	0	0	Absent
Actinoalloteichus_hoggarensis	3.70546e-07	9	214	6.8e-05	3.17757e-07	3	44	2.7e-05	6.13636e-07	2	7	1.2e-05	1.71429e-06	0	4	0	0	6	163	6.1e-05	3.74233e-07	2	26	2.2e-05	8.46154e-07	21	384	0.000122	3.17708e-07	Absent
Actinoalloteichus_hymeniacidonis	1.01781e-06	28	214	0.000209	9.76636e-07	1	44	0.000008	1.81818e-07	0	7	0	0	0	4	0	0	11	163	7.7e-05	4.72393e-07	8	26	0.000192	7.38462e-06	61	384	0.000371	9.66146e-07	Absent
Actinoalloteichus_spitiensis	2.09264e-06	43	214	0.000544	2.54206e-06	13	44	0.000145	3.29545e-06	0	7	0	0	0	4	0	0	12	163	0.00017	1.04294e-06	4	26	6.4e-05	2.46154e-06	79	384	0.000839	2.1849e-06	Absent
Actinobacillus_capsulatus	7.1924e-06	82	214	0.002501	1.16869e-05	14	44	0.000173	3.93182e-06	0	7	0	0	0	4	0	0	6	163	0.00008	4.90798e-07	12	26	0.000255	9.80769e-06	140	384	0.003047	7.9349e-06	Absent
Actinobacillus_delphinicola	7.50356e-06	127	214	0.001801	8.41589e-06	24	44	0.000638	1.45e-05	0	7	0	0	0	4	0	0	20	163	0.000326	2e-06	18	26	0.000546	2.1e-05	225	384	0.003007	7.83073e-06	Absent
Actinobacillus_equuli	1.71615e-06	48	214	0.000405	1.89252e-06	5	44	0.00002	4.54545e-07	0	7	0	0	0	4	0	0	7	163	4.1e-05	2.51534e-07	4	26	4.9e-05	1.88462e-06	68	384	0.00093	2.42187e-06	Absent
Actinobacillus_indolicus	5.06413e-06	94	214	0.001095	5.11682e-06	14	44	0.000125	2.84091e-06	0	7	0	0	0	4	0	0	9	163	0.000296	1.81595e-06	13	26	0.000517	1.98846e-05	160	384	0.002231	5.8099e-06	Absent
Actinobacillus_lignieresii	4.18409e-06	66	214	0.000799	3.73364e-06	7	44	0.00004	9.09091e-07	0	7	0	0	1	4	0.001142	0.0002855	9	163	0.000159	9.7546e-07	8	26	8.7e-05	3.34615e-06	110	384	0.001296	3.375e-06	Absent
Actinobacillus_minor	4.83967e-06	87	214	0.001365	6.3785e-06	13	44	0.000117	2.65909e-06	0	7	0	0	0	4	0	0	5	163	5.4e-05	3.31288e-07	12	26	0.000187	7.19231e-06	150	384	0.002352	6.125e-06	Absent
Actinobacillus_pleuropneumoniae	0.000117195	205	214	0.033001	0.00015421	43	44	0.009126	0.000207409	7	7	0.000269	3.84286e-05	1	4	8.4e-05	2.1e-05	23	163	0.00233	1.42945e-05	26	26	0.004767	0.000183346	366	384	0.049101	0.000127867	Absent
Actinobacillus_porcinus	2.37031e-05	131	214	0.008177	3.82103e-05	23	44	0.000328	7.45455e-06	2	7	1.1e-05	1.57143e-06	1	4	5.7e-05	1.425e-05	15	163	0.000273	1.67485e-06	13	26	0.000191	7.34615e-06	240	384	0.010921	2.84401e-05	Absent
Actinobacillus_porcitonsillarum	2.48694e-06	33	214	0.000719	3.35981e-06	11	44	0.000428	9.72727e-06	0	7	0	0	0	4	0	0	6	163	3.9e-05	2.39264e-07	2	26	1.5e-05	5.76923e-07	59	384	0.000893	2.32552e-06	Absent
Actinobacillus_seminis	3.66271e-06	77	214	0.001129	5.2757e-06	14	44	0.000199	4.52273e-06	0	7	0	0	0	4	0	0	9	163	0.000136	8.34356e-07	8	26	0.000208	8e-06	131	384	0.001412	3.67708e-06	Absent
Actinobacillus_succinogenes	1.01211e-05	143	214	0.002702	1.26262e-05	26	44	0.00044	1e-05	0	7	0	0	0	4	0	0	21	163	0.000678	4.15951e-06	22	26	0.000508	1.95385e-05	252	384	0.004194	1.09219e-05	Absent
Actinobacillus_suis	1.51425e-06	42	214	0.000392	1.83178e-06	9	44	0.000149	3.38636e-06	0	7	0	0	0	4	0	0	6	163	4.9e-05	3.00613e-07	5	26	6.4e-05	2.46154e-06	77	384	0.000621	1.61719e-06	Absent
Actinobacillus_ureae	1.52874e-05	122	214	0.005018	2.34486e-05	22	44	0.000396	9e-06	0	7	0	0	0	4	0	0	15	163	0.00032	1.96319e-06	13	26	0.000162	6.23077e-06	219	384	0.006976	1.81667e-05	Absent
Actinobacillus_vicugnae	5.55582e-06	87	214	0.001536	7.17757e-06	14	44	0.000182	4.13636e-06	0	7	0	0	0	4	0	0	17	163	0.00032	1.96319e-06	17	26	0.000246	9.46154e-06	152	384	0.002394	6.23437e-06	Absent
Actinobacteria_bacterium	0.0657913	3120	214	0.132078	0.000617187	655	44	0.052614	0.00119577	14	7	0.000273	3.9e-05	2	4	0.000359	8.975e-05	781	163	54.9729	0.337257	584	26	0.037069	0.00142573	5514	384	0.20097	0.000523359	Absent
Actinobaculum_massiliense	4.98931e-06	114	214	0.001193	5.57477e-06	26	44	0.000257	5.84091e-06	0	7	0	0	0	4	0	0	18	163	0.000373	2.28834e-06	20	26	0.00047	1.80769e-05	192	384	0.001908	4.96875e-06	Absent
Actinobaculum_suis	7.15677e-06	138	214	0.001798	8.40187e-06	25	44	0.000621	1.41136e-05	0	7	0	0	0	4	0	0	18	163	0.00042	2.57669e-06	14	26	0.000388	1.49231e-05	221	384	0.002799	7.28906e-06	Absent
Actinocatenispora_rupis	1.18409e-06	36	214	0.000231	1.07944e-06	8	44	6.6e-05	1.5e-06	0	7	0	0	0	4	0	0	14	163	0.000173	1.06135e-06	9	26	0.000139	5.34615e-06	68	384	0.000388	1.01042e-06	Absent
Actinocatenispora_sera	4.1924e-06	46	214	0.001171	5.47196e-06	6	44	8.1e-05	1.84091e-06	0	7	0	0	0	4	0	0	2	163	0.000009	5.52147e-08	1	26	0.000008	3.07692e-07	94	384	0.002261	5.88802e-06	Absent
Actinocatenispora_thailandica	1.36342e-06	28	214	0.000325	1.51869e-06	5	44	0.000321	7.29545e-06	0	7	0	0	0	4	0	0	5	163	2.8e-05	1.71779e-07	3	26	2.3e-05	8.84615e-07	46	384	0.000451	1.17448e-06	Absent
Actinocorallia_herbida	1.40855e-06	39	214	0.000296	1.38318e-06	13	44	0.000134	3.04545e-06	0	7	0	0	0	4	0	0	15	163	0.000148	9.07975e-07	12	26	0.000145	5.57692e-06	72	384	0.000463	1.20573e-06	Absent
Actinocorallia_populi	1.27435e-06	46	214	0.000332	1.5514e-06	9	44	0.00004	9.09091e-07	0	7	0	0	0	4	0	0	10	163	6.8e-05	4.17178e-07	8	26	8.9e-05	3.42308e-06	81	384	0.000544	1.41667e-06	Absent
Actinocrispum_wychmicini	6.73397e-07	27	214	0.000105	4.90654e-07	11	44	9.4e-05	2.13636e-06	0	7	0	0	0	4	0	0	6	163	4.6e-05	2.82209e-07	5	26	7.8e-05	3e-06	54	384	0.000244	6.35417e-07	Absent
Actinocyclus_subtilis	4.038e-08	3	214	0.000009	4.20561e-08	0	44	0	0	0	7	0	0	0	4	0	0	0	163	0	0	1	26	0.000007	2.69231e-07	6	384	1.8e-05	4.6875e-08	Absent
Actinokineospora_alba	6.3658e-07	25	214	0.000119	5.56075e-07	15	44	0.000133	3.02273e-06	0	7	0	0	0	4	0	0	5	163	6.7e-05	4.11043e-07	2	26	1.7e-05	6.53846e-07	34	384	0.0002	5.20833e-07	Absent
Actinokineospora_auranticolor	3.64608e-07	12	214	4.4e-05	2.05607e-07	3	44	1.2e-05	2.72727e-07	0	7	0	0	0	4	0	0	2	163	2.9e-05	1.77914e-07	8	26	0.000126	4.84615e-06	26	384	9.6e-05	2.5e-07	Absent
Actinokineospora_bangkokensis	5.87886e-07	20	214	0.000221	1.03271e-06	1	44	0.000004	9.09091e-08	0	7	0	0	0	4	0	0	1	163	0.000007	4.29448e-08	4	26	2.8e-05	1.07692e-06	29	384	0.000235	6.11979e-07	Absent
Actinokineospora_cianjurensis	1.90024e-07	6	214	2.8e-05	1.30841e-07	4	44	2.7e-05	6.13636e-07	0	7	0	0	0	4	0	0	4	163	3.3e-05	2.02454e-07	2	26	1.3e-05	5e-07	15	384	5.9e-05	1.53646e-07	Absent
Actinokineospora_enzanensis	1.17458e-06	30	214	0.00029	1.35514e-06	11	44	0.000164	3.72727e-06	0	7	0	0	0	4	0	0	11	163	0.00007	4.29448e-07	6	26	4.8e-05	1.84615e-06	52	384	0.000417	1.08594e-06	Absent
Actinokineospora_fastidiosa	1.44774e-06	31	214	0.00045	2.1028e-06	6	44	4.5e-05	1.02273e-06	0	7	0	0	0	4	0	0	12	163	9.2e-05	5.64417e-07	7	26	9.2e-05	3.53846e-06	46	384	0.00054	1.40625e-06	Absent
Actinokineospora_inagensis	1.26841e-06	32	214	0.000283	1.32243e-06	7	44	6.6e-05	1.5e-06	0	7	0	0	0	4	0	0	6	163	3.8e-05	2.33129e-07	6	26	5.4e-05	2.07692e-06	62	384	0.000627	1.63281e-06	Absent
Actinokineospora_iranica	7.38717e-07	18	214	0.000122	5.70093e-07	2	44	7.2e-05	1.63636e-06	0	7	0	0	0	4	0	0	7	163	5.8e-05	3.55828e-07	6	26	6.7e-05	2.57692e-06	28	384	0.000303	7.89063e-07	Absent
Actinokineospora_mzabensis	3.87173e-07	11	214	0.000123	5.74766e-07	2	44	1.6e-05	3.63636e-07	0	7	0	0	0	4	0	0	0	163	0	0	1	26	0.000008	3.07692e-07	16	384	0.000179	4.66146e-07	Absent
Actinokineospora_spheciospongiae	5.22565e-08	2	214	1.3e-05	6.07477e-08	3	44	1.2e-05	2.72727e-07	1	7	0.000003	4.28571e-07	0	4	0	0	0	163	0	0	2	26	0.000009	3.46154e-07	2	384	0.000007	1.82292e-08	Absent
Actinokineospora_terrae	9.97625e-08	4	214	1.7e-05	7.94393e-08	1	44	1.6e-05	3.63636e-07	0	7	0	0	0	4	0	0	2	163	0.000007	4.29448e-08	3	26	2.7e-05	1.03846e-06	4	384	1.7e-05	4.42708e-08	Absent
Actinomadura_alba	6.94774e-07	23	214	0.000138	6.4486e-07	5	44	3.2e-05	7.27273e-07	0	7	0	0	0	4	0	0	11	163	0.000112	6.87117e-07	7	26	9.8e-05	3.76923e-06	36	384	0.000205	5.33854e-07	Absent
Actinomadura_algeriensis	3.85986e-07	15	214	7.3e-05	3.41121e-07	1	44	0.000004	9.09091e-08	0	7	0	0	0	4	0	0	3	163	1.8e-05	1.10429e-07	3	26	2.5e-05	9.61538e-07	35	384	0.000205	5.33854e-07	Absent
Actinomadura_atramentaria	5.53444e-07	24	214	0.000124	5.79439e-07	2	44	0.00002	4.54545e-07	2	7	0.000009	1.28571e-06	0	4	0	0	10	163	7.3e-05	4.47853e-07	3	26	3.3e-05	1.26923e-06	37	384	0.000207	5.39062e-07	Absent
Actinomadura_bangladeshensis	7.74347e-07	21	214	0.00018	8.41121e-07	7	44	7.1e-05	1.61364e-06	1	7	0.000004	5.71429e-07	0	4	0	0	8	163	4.8e-05	2.94479e-07	6	26	5.9e-05	2.26923e-06	37	384	0.00029	7.55208e-07	Absent
Actinomadura_chibensis	2.25653e-07	6	214	3.9e-05	1.82243e-07	1	44	6.9e-05	1.56818e-06	0	7	0	0	0	4	0	0	1	163	0.000003	1.84049e-08	0	26	0	0	9	384	7.9e-05	2.05729e-07	Absent
Actinomadura_citrea	1.23515e-07	6	214	2.6e-05	1.21495e-07	4	44	2.8e-05	6.36364e-07	0	7	0	0	0	4	0	0	2	163	0.000009	5.52147e-08	2	26	1.2e-05	4.61538e-07	7	384	2.9e-05	7.55208e-08	Absent
Actinomadura_coerulea	0.00165719	90	214	0.003099	1.44813e-05	22	44	0.000209	4.75e-06	7	7	0.966295	0.138042	4	4	0.404801	0.1012	1	163	0.000004	2.45399e-08	25	26	0.017193	0.000661269	126	384	0.003749	9.76302e-06	Absent
Actinomadura_craniellae	1.08314e-06	33	214	0.000233	1.08879e-06	6	44	0.00006	1.36364e-06	1	7	0.000004	5.71429e-07	0	4	0	0	14	163	0.000175	1.07362e-06	6	26	7.7e-05	2.96154e-06	57	384	0.000363	9.45313e-07	Absent
Actinomadura_cremea	0.000345715	160	214	0.009673	4.52009e-05	12	44	6.4e-05	1.45455e-06	7	7	0.24055	0.0343643	4	4	0.022985	0.00574625	6	163	3.1e-05	1.90184e-07	25	26	0.005669	0.000218038	243	384	0.01212	3.15625e-05	Absent
Actinomadura_darangshiensis	5.54632e-07	19	214	0.000115	5.37383e-07	4	44	1.6e-05	3.63636e-07	0	7	0	0	0	4	0	0	5	163	4.6e-05	2.82209e-07	4	26	5.7e-05	2.19231e-06	31	384	0.000233	6.06771e-07	Absent
Actinomadura_decatromicini	7.60095e-08	5	214	2.1e-05	9.81308e-08	0	44	0	0	0	7	0	0	0	4	0	0	1	163	0.000004	2.45399e-08	0	26	0	0	10	384	3.9e-05	1.01562e-07	Absent
Actinomadura_fibrosa	5.41568e-07	14	214	9.7e-05	4.53271e-07	6	44	9.8e-05	2.22727e-06	0	7	0	0	0	4	0	0	9	163	4.9e-05	3.00613e-07	6	26	5.2e-05	2e-06	25	384	0.00016	4.16667e-07	Absent
Actinomadura_flavalba	4.07363e-07	16	214	8.9e-05	4.15888e-07	3	44	1.6e-05	3.63636e-07	0	7	0	0	0	4	0	0	6	163	2.8e-05	1.71779e-07	4	26	2.9e-05	1.11538e-06	33	384	0.000181	4.71354e-07	Absent
Actinomadura_formosensis	5.48694e-07	13	214	0.000133	6.21495e-07	4	44	3.7e-05	8.40909e-07	0	7	0	0	1	4	9.4e-05	2.35e-05	4	163	2.1e-05	1.28834e-07	2	26	0.00002	7.69231e-07	22	384	0.000157	4.08854e-07	Absent
Actinomadura_geliboluensis	8.31354e-08	6	214	2.9e-05	1.35514e-07	2	44	0.000008	1.81818e-07	0	7	0	0	0	4	0	0	0	163	0	0	1	26	0.000008	3.07692e-07	5	384	2.5e-05	6.51042e-08	Absent
Actinomadura_hallensis	4.83373e-07	20	214	9.5e-05	4.43925e-07	9	44	6.9e-05	1.56818e-06	0	7	0	0	0	4	0	0	5	163	0.00004	2.45399e-07	4	26	3.3e-05	1.26923e-06	33	384	0.00017	4.42708e-07	Absent
Actinomadura_harenae	4.22803e-07	14	214	5.7e-05	2.66355e-07	5	44	5.4e-05	1.22727e-06	0	7	0	0	0	4	0	0	9	163	0.00011	6.74847e-07	5	26	5.3e-05	2.03846e-06	20	384	8.2e-05	2.13542e-07	Absent
Actinomadura_hibisca	9.38242e-07	29	214	0.000169	7.8972e-07	5	44	6.2e-05	1.40909e-06	0	7	0	0	0	4	0	0	7	163	6.5e-05	3.98773e-07	1	26	0.00001	3.84615e-07	56	384	0.000484	1.26042e-06	Absent
Actinomadura_kijaniata	1.53325e-06	28	214	0.000365	1.70561e-06	7	44	4.1e-05	9.31818e-07	0	7	0	0	0	4	0	0	6	163	0.000141	8.65031e-07	4	26	4.2e-05	1.61538e-06	53	384	0.000702	1.82813e-06	Absent
Actinomadura_latina	1.53207e-07	11	214	5.2e-05	2.42991e-07	1	44	0.000004	9.09091e-08	0	7	0	0	0	4	0	0	1	163	0.000003	1.84049e-08	2	26	1.1e-05	4.23077e-07	15	384	5.9e-05	1.53646e-07	Absent
Actinomadura_luteofluorescens	2.23278e-07	7	214	2.7e-05	1.26168e-07	4	44	1.6e-05	3.63636e-07	0	7	0	0	0	4	0	0	7	163	9.5e-05	5.82822e-07	2	26	0.00002	7.69231e-07	8	384	0.00003	7.8125e-08	Absent
Actinomadura_macra	6.34204e-07	12	214	0.00021	9.81308e-07	0	44	0	0	0	7	0	0	0	4	0	0	5	163	2.8e-05	1.71779e-07	3	26	2.4e-05	9.23077e-07	18	384	0.000272	7.08333e-07	Absent
Actinomadura_madurae	5.35629e-07	16	214	6.2e-05	2.8972e-07	6	44	4.1e-05	9.31818e-07	0	7	0	0	1	4	0.000114	2.85e-05	7	163	4.1e-05	2.51534e-07	6	26	0.00004	1.53846e-06	32	384	0.000153	3.98437e-07	Absent
Actinomadura_mexicana	1.10451e-07	7	214	2.3e-05	1.07477e-07	3	44	1.2e-05	2.72727e-07	0	7	0	0	0	4	0	0	3	163	1.6e-05	9.81595e-08	1	26	0.000008	3.07692e-07	8	384	3.4e-05	8.85417e-08	Absent
Actinomadura_meyerae	3.42043e-07	12	214	0.00006	2.80374e-07	3	44	2.4e-05	5.45455e-07	0	7	0	0	0	4	0	0	5	163	2.8e-05	1.71779e-07	5	26	5.3e-05	2.03846e-06	21	384	0.000123	3.20313e-07	Absent
Actinomadura_montaniterrae	1.1639e-07	5	214	2.3e-05	1.07477e-07	1	44	0.000004	9.09091e-08	0	7	0	0	0	4	0	0	2	163	1.7e-05	1.04294e-07	1	26	0.000007	2.69231e-07	9	384	4.7e-05	1.22396e-07	Absent
Actinomadura_namibiensis	1.06888e-07	4	214	1.5e-05	7.00935e-08	2	44	0.000008	1.81818e-07	0	7	0	0	0	4	0	0	3	163	1.3e-05	7.97546e-08	3	26	2.5e-05	9.61538e-07	8	384	2.9e-05	7.55208e-08	Absent
Actinomadura_oligospora	1.13302e-06	28	214	0.0003	1.40187e-06	5	44	2.4e-05	5.45455e-07	4	7	1.4e-05	2e-06	0	4	0	0	13	163	0.000136	8.34356e-07	7	26	7.5e-05	2.88462e-06	45	384	0.000405	1.05469e-06	Absent
Actinomadura_parvosata	6.05701e-08	1	214	1.4e-05	6.54206e-08	0	44	0	0	0	7	0	0	0	4	0	0	0	163	0	0	0	26	0	0	2	384	3.7e-05	9.63542e-08	Absent
Actinomadura_pelletieri	4.1924e-07	10	214	0.0001	4.6729e-07	0	44	0	0	0	7	0	0	0	4	0	0	0	163	0	0	1	26	0.000007	2.69231e-07	20	384	0.000246	6.40625e-07	Absent
Actinomadura_rayongensis	2.33967e-07	11	214	4.9e-05	2.28972e-07	1	44	0.000004	9.09091e-08	0	7	0	0	0	4	0	0	4	163	2.7e-05	1.65644e-07	2	26	1.6e-05	6.15385e-07	22	384	0.000101	2.63021e-07	Absent
Actinomadura_rifamycini	3.01663e-07	13	214	8.1e-05	3.78505e-07	2	44	1.2e-05	2.72727e-07	0	7	0	0	0	4	0	0	2	163	0.000009	5.52147e-08	2	26	1.2e-05	4.61538e-07	26	384	0.00014	3.64583e-07	Absent
Actinomadura_roseirufa	0.000110498	15	214	0.000266	1.24299e-06	31	44	0.018265	0.000415114	7	7	0.003339	0.000477	1	4	0.0001	2.5e-05	8	163	6.4e-05	3.92638e-07	26	26	0.070623	0.00271627	29	384	0.000382	9.94792e-07	Absent
Actinomadura_rubrisoli	2.77197e-06	60	214	0.000694	3.24299e-06	15	44	0.000151	3.43182e-06	0	7	0	0	0	4	0	0	17	163	0.000345	2.11656e-06	10	26	0.000149	5.73077e-06	107	384	0.000995	2.59115e-06	Absent
Actinomadura_rubrobrunea	9.47743e-07	20	214	0.000229	1.07009e-06	4	44	5.8e-05	1.31818e-06	0	7	0	0	0	4	0	0	6	163	5.1e-05	3.12883e-07	10	26	0.000128	4.92308e-06	40	384	0.000332	8.64583e-07	Absent
Actinomadura_rudentiformis	5.90261e-07	22	214	0.000144	6.72897e-07	5	44	3.6e-05	8.18182e-07	0	7	0	0	0	4	0	0	6	163	5.5e-05	3.37423e-07	3	26	2.2e-05	8.46154e-07	31	384	0.00024	6.25e-07	Absent
Actinomadura_syzygii	2.88599e-07	13	214	6.1e-05	2.85047e-07	3	44	1.6e-05	3.63636e-07	0	7	0	0	0	4	0	0	2	163	0.000008	4.90798e-08	2	26	2.7e-05	1.03846e-06	27	384	0.000131	3.41146e-07	Absent
Actinomadura_verrucosospora	3.74109e-07	7	214	6.4e-05	2.99065e-07	0	44	0	0	0	7	0	0	0	4	0	0	3	163	5.8e-05	3.55828e-07	3	26	3.4e-05	1.30769e-06	14	384	0.000159	4.14062e-07	Absent
Actinomadura_viridis	1.74347e-06	35	214	0.000511	2.38785e-06	6	44	3.3e-05	7.5e-07	1	7	0.000003	4.28571e-07	0	4	0	0	6	163	3.1e-05	1.90184e-07	6	26	8.4e-05	3.23077e-06	52	384	0.000806	2.09896e-06	Absent
Actinomarinicola_tropica	2.6342e-06	58	214	0.000514	2.40187e-06	8	44	6.5e-05	1.47727e-06	1	7	1.6e-05	2.28571e-06	0	4	0	0	16	163	0.000191	1.17178e-06	10	26	0.000187	7.19231e-06	119	384	0.001245	3.24219e-06	Absent
Actinomortierella_ambigua	3.29097e-06	60	214	0.000537	2.50935e-06	23	44	0.000193	4.38636e-06	7	7	0.000216	3.08571e-05	2	4	0.00043	0.0001075	17	163	0.000413	2.53374e-06	7	26	6.5e-05	2.5e-06	97	384	0.000917	2.38802e-06	Absent
Actinomortierella_wolfii	4.35629e-06	31	214	0.000354	1.65421e-06	17	44	0.000127	2.88636e-06	7	7	0.00015	2.14286e-05	1	4	0.000199	4.975e-05	15	163	0.00016	9.81595e-07	6	26	0.000106	4.07692e-06	64	384	0.002572	6.69792e-06	Absent
Actinomyces_bouchesdurhonensis	0.00181563	213	214	0.624552	0.00291847	44	44	0.162499	0.00369316	0	7	0	0	1	4	0.001598	0.0003995	23	163	0.044487	0.000272926	26	26	0.041937	0.00161296	377	384	0.653692	0.00170232	Absent
Actinomyces_bowdenii	8.54988e-06	147	214	0.002502	1.16916e-05	36	44	0.000791	1.79773e-05	0	7	0	0	0	4	0	0	17	163	0.000318	1.95092e-06	22	26	0.000514	1.97692e-05	220	384	0.003074	8.00521e-06	Absent
Actinomyces_culturomici	2.6576e-05	177	214	0.007529	3.51822e-05	38	44	0.002654	6.03182e-05	0	7	0	0	0	4	0	0	25	163	0.001701	1.04356e-05	21	26	0.000501	1.92692e-05	297	384	0.009992	2.60208e-05	Absent
Actinomyces_denticolens	8.85986e-07	49	214	0.000281	1.31308e-06	9	44	4.4e-05	1e-06	0	7	0	0	0	4	0	0	0	163	0	0	6	26	8.4e-05	3.23077e-06	62	384	0.000337	8.77604e-07	Absent
Actinomyces_gaoshouyii	1.69596e-06	72	214	0.000497	2.32243e-06	20	44	0.000256	5.81818e-06	0	7	0	0	0	4	0	0	6	163	3.6e-05	2.20859e-07	2	26	1.3e-05	5e-07	95	384	0.000626	1.63021e-06	Absent
Actinomyces_glycerinitolerans	1.10333e-06	49	214	0.000318	1.48598e-06	14	44	0.00008	1.81818e-06	0	7	0	0	0	4	0	0	4	163	0.000111	6.80982e-07	2	26	1.2e-05	4.61538e-07	67	384	0.000408	1.0625e-06	Absent
Actinomyces_haliotis	5.09976e-06	106	214	0.001561	7.29439e-06	27	44	0.000702	1.59545e-05	0	7	0	0	0	4	0	0	8	163	5.8e-05	3.55828e-07	13	26	0.000152	5.84615e-06	148	384	0.001821	4.74219e-06	Absent
Actinomyces_howellii	4.91449e-06	120	214	0.001266	5.91589e-06	26	44	0.000464	1.05455e-05	0	7	0	0	0	4	0	0	14	163	0.000126	7.73006e-07	17	26	0.000327	1.25769e-05	195	384	0.001955	5.09115e-06	Absent
Actinomyces_marmotae	1.08195e-06	44	214	0.000291	1.35981e-06	10	44	0.000211	4.79545e-06	0	7	0	0	0	4	0	0	3	163	2.1e-05	1.28834e-07	3	26	2.6e-05	1e-06	55	384	0.000362	9.42708e-07	Absent
Actinomyces_marseillensis	1.0962e-06	62	214	0.00041	1.91589e-06	8	44	3.2e-05	7.27273e-07	0	7	0	0	0	4	0	0	4	163	2.3e-05	1.41104e-07	2	26	2.3e-05	8.84615e-07	71	384	0.000435	1.13281e-06	Absent
Actinomyces_mediterranea	2.11888e-05	176	214	0.007024	3.28224e-05	32	44	0.0007	1.59091e-05	0	7	0	0	1	4	0.000252	6.3e-05	23	163	0.000645	3.95706e-06	21	26	0.000786	3.02308e-05	286	384	0.008434	2.19635e-05	Absent
Actinomyces_minihominis	8.69477e-06	132	214	0.002403	1.1229e-05	16	44	0.000188	4.27273e-06	0	7	0	0	0	4	0	0	19	163	0.000502	3.07975e-06	19	26	0.000592	2.27692e-05	235	384	0.003636	9.46875e-06	Absent
Actinomyces_pacaensis	2.31948e-06	58	214	0.000379	1.77103e-06	4	44	1.6e-05	3.63636e-07	0	7	0	0	0	4	0	0	4	163	3.9e-05	2.39264e-07	1	26	0.000008	3.07692e-07	68	384	0.001511	3.9349e-06	Absent
Actinomyces_polynesiensis	3.38717e-06	106	214	0.00095	4.43925e-06	16	44	0.000206	4.68182e-06	0	7	0	0	0	4	0	0	14	163	0.000193	1.18405e-06	13	26	0.000127	4.88462e-06	163	384	0.001376	3.58333e-06	Absent
Actinomyces_procaprae	2.37292e-06	72	214	0.000594	2.7757e-06	21	44	0.00019	4.31818e-06	0	7	0	0	0	4	0	0	14	163	0.000118	7.23926e-07	14	26	0.00016	6.15385e-06	122	384	0.000936	2.4375e-06	Absent
Actinomyces_provencensis	7.35511e-06	131	214	0.002375	1.10981e-05	21	44	0.000239	5.43182e-06	0	7	0	0	0	4	0	0	14	163	0.000142	8.71166e-07	12	26	0.000232	8.92308e-06	191	384	0.003205	8.34635e-06	Absent
Actinomyces_qiguomingii	4.51663e-06	113	214	0.001433	6.69626e-06	26	44	0.000268	6.09091e-06	0	7	0	0	0	4	0	0	13	163	0.000151	9.2638e-07	13	26	0.000175	6.73077e-06	170	384	0.001776	4.625e-06	Absent
Actinomyces_ruminicola	7.14846e-06	142	214	0.002012	9.40187e-06	29	44	0.000355	8.06818e-06	0	7	0	0	0	4	0	0	16	163	0.000329	2.0184e-06	17	26	0.000232	8.92308e-06	246	384	0.003091	8.04948e-06	Absent
Actinomyces_slackii	4.55107e-06	116	214	0.001202	5.61682e-06	30	44	0.00047	1.06818e-05	0	7	0	0	0	4	0	0	16	163	0.000125	7.66871e-07	13	26	0.00018	6.92308e-06	189	384	0.001855	4.83073e-06	Absent
Actinomyces_succiniciruminis	5.78504e-06	128	214	0.001757	8.21028e-06	25	44	0.00046	1.04545e-05	0	7	0	0	0	4	0	0	15	163	0.000126	7.73006e-07	16	26	0.000279	1.07308e-05	188	384	0.002249	5.85677e-06	Absent
Actinomyces_urinae	7.36342e-07	37	214	0.000201	9.39252e-07	7	44	4.1e-05	9.31818e-07	0	7	0	0	0	4	0	0	6	163	3.2e-05	1.96319e-07	7	26	5.8e-05	2.23077e-06	54	384	0.000288	7.5e-07	Absent
Actinomyces_urogenitalis	3.49513e-05	192	214	0.011683	5.45935e-05	41	44	0.001508	3.42727e-05	0	7	0	0	2	4	0.001218	0.0003045	22	163	0.000674	4.13497e-06	23	26	0.001056	4.06154e-05	311	384	0.01329	3.46094e-05	Absent
Actinomyces_vulturis	4.79216e-06	107	214	0.001104	5.15888e-06	26	44	0.000351	7.97727e-06	0	7	0	0	0	4	0	0	18	163	0.000371	2.27607e-06	13	26	0.000189	7.26923e-06	166	384	0.00202	5.26042e-06	Absent
Actinomyces_weissii	2.66033e-06	79	214	0.000723	3.3785e-06	20	44	0.000209	4.75e-06	0	7	0	0	0	4	0	0	12	163	0.000103	6.31902e-07	18	26	0.000289	1.11154e-05	115	384	0.000916	2.38542e-06	Absent
Actinomycetales_bacterium	8.06057e-06	246	214	0.001886	8.81308e-06	43	44	0.000394	8.95455e-06	4	7	1.9e-05	2.71429e-06	0	4	0	0	58	163	0.000754	4.62577e-06	36	26	0.000522	2.00769e-05	412	384	0.003212	8.36458e-06	Absent
Actinomycetospora_chiangmaiensis	1.69834e-07	7	214	3.9e-05	1.82243e-07	2	44	0.000008	1.81818e-07	0	7	0	0	0	4	0	0	3	163	1.4e-05	8.58896e-08	3	26	3.6e-05	1.38462e-06	9	384	4.6e-05	1.19792e-07	Absent
Actinomycetospora_cinnamomea	7.61283e-07	25	214	0.000134	6.26168e-07	11	44	4.8e-05	1.09091e-06	0	7	0	0	0	4	0	0	14	163	0.000163	1e-06	5	26	0.00004	1.53846e-06	47	384	0.000256	6.66667e-07	Absent
Actinomycetospora_corticicola	9.45368e-07	26	214	0.000205	9.57944e-07	4	44	1.6e-05	3.63636e-07	0	7	0	0	0	4	0	0	2	163	1.4e-05	8.58896e-08	2	26	1.5e-05	5.76923e-07	55	384	0.000546	1.42188e-06	Absent
Actinomycetospora_succinea	4.70309e-07	25	214	0.000109	5.09346e-07	5	44	0.00002	4.54545e-07	0	7	0	0	0	4	0	0	4	163	1.6e-05	9.81595e-08	4	26	6.5e-05	2.5e-06	38	384	0.000186	4.84375e-07	Absent
Actinophytocola_algeriensis	3.92399e-06	91	214	0.001124	5.25234e-06	10	44	7.9e-05	1.79545e-06	0	7	0	0	0	4	0	0	13	163	0.000217	1.33129e-06	12	26	0.000137	5.26923e-06	165	384	0.001747	4.54948e-06	Absent
Actinophytocola_oryzae	1.37292e-06	48	214	0.000267	1.24766e-06	20	44	0.000124	2.81818e-06	0	7	0	0	0	4	0	0	14	163	0.000118	7.23926e-07	12	26	0.000154	5.92308e-06	89	384	0.000493	1.28385e-06	Absent
Actinophytocola_xanthii	8.1829e-07	37	214	0.00022	1.02804e-06	8	44	4.3e-05	9.77273e-07	0	7	0	0	0	4	0	0	5	163	2.9e-05	1.77914e-07	4	26	3.5e-05	1.34615e-06	68	384	0.000362	9.42708e-07	Absent
Actinophytocola_xinjiangensis	9.3943e-07	34	214	0.000204	9.53271e-07	3	44	1.7e-05	3.86364e-07	0	7	0	0	0	4	0	0	13	163	0.000175	1.07362e-06	5	26	4.6e-05	1.76923e-06	54	384	0.000349	9.08854e-07	Absent
Actinoplanes_abujensis	4.10926e-07	14	214	0.000103	4.81308e-07	4	44	0.00002	4.54545e-07	0	7	0	0	0	4	0	0	5	163	2.2e-05	1.34969e-07	1	26	2.6e-05	1e-06	25	384	0.000175	4.55729e-07	Absent
Actinoplanes_atraurantiacus	5.19002e-07	27	214	0.000144	6.72897e-07	3	44	1.2e-05	2.72727e-07	0	7	0	0	0	4	0	0	5	163	0.00002	1.22699e-07	5	26	5.5e-05	2.11538e-06	41	384	0.000206	5.36458e-07	Absent
Actinoplanes_awajinensis	1.18527e-06	22	214	0.000386	1.80374e-06	6	44	2.4e-05	5.45455e-07	0	7	0	0	0	4	0	0	5	163	0.00012	7.36196e-07	1	26	2.3e-05	8.84615e-07	29	384	0.000445	1.15885e-06	Absent
Actinoplanes_brasiliensis	4.10926e-07	16	214	6.2e-05	2.8972e-07	2	44	6.3e-05	1.43182e-06	0	7	0	0	0	4	0	0	3	163	2.8e-05	1.71779e-07	3	26	3.9e-05	1.5e-06	30	384	0.000154	4.01042e-07	Absent
Actinoplanes_campanulatus	3.12352e-07	7	214	3.7e-05	1.72897e-07	1	44	0.000004	9.09091e-08	0	7	0	0	0	4	0	0	1	163	0.000004	2.45399e-08	0	26	0	0	14	384	0.000218	5.67708e-07	Absent
Actinoplanes_capillaceus	8.55107e-08	5	214	2.3e-05	1.07477e-07	2	44	1.2e-05	2.72727e-07	0	7	0	0	0	4	0	0	1	163	0.000004	2.45399e-08	1	26	0.000007	2.69231e-07	6	384	2.6e-05	6.77083e-08	Absent
Actinoplanes_couchii	1.16746e-06	48	214	0.000323	1.50935e-06	5	44	2.4e-05	5.45455e-07	0	7	0	0	0	4	0	0	14	163	0.000147	9.0184e-07	5	26	4.5e-05	1.73077e-06	72	384	0.000444	1.15625e-06	Absent
Actinoplanes_cyaneus	4.38242e-07	10	214	0.000161	7.52336e-07	4	44	0.00002	4.54545e-07	0	7	0	0	0	4	0	0	3	163	1.6e-05	9.81595e-08	2	26	1.8e-05	6.92308e-07	15	384	0.000154	4.01042e-07	Absent
Actinoplanes_deccanensis	3.51544e-07	16	214	0.00007	3.27103e-07	4	44	1.6e-05	3.63636e-07	0	7	0	0	0	4	0	0	5	163	3.1e-05	1.90184e-07	5	26	5.1e-05	1.96154e-06	28	384	0.000128	3.33333e-07	Absent
Actinoplanes_derwentensis	2.86223e-07	10	214	4.3e-05	2.00935e-07	3	44	1.6e-05	3.63636e-07	0	7	0	0	0	4	0	0	6	163	0.00003	1.84049e-07	5	26	3.6e-05	1.38462e-06	20	384	0.000116	3.02083e-07	Absent
Actinoplanes_digitatis	3.57482e-07	7	214	3.4e-05	1.58879e-07	3	44	1.6e-05	3.63636e-07	0	7	0	0	0	4	0	0	7	163	4.7e-05	2.88344e-07	5	26	7.2e-05	2.76923e-06	14	384	0.000132	3.4375e-07	Absent
Actinoplanes_durhamensis	1.80166e-06	45	214	0.000594	2.7757e-06	6	44	3.7e-05	8.40909e-07	0	7	0	0	0	4	0	0	10	163	0.000119	7.30061e-07	8	26	0.000121	4.65385e-06	67	384	0.000646	1.68229e-06	Absent
Actinoplanes_ferrugineus	7.80285e-07	31	214	0.000212	9.90654e-07	6	44	2.8e-05	6.36364e-07	0	7	0	0	0	4	0	0	6	163	0.00004	2.45399e-07	8	26	7.7e-05	2.96154e-06	49	384	0.0003	7.8125e-07	Absent
Actinoplanes_friuliensis	3.95487e-07	5	214	0.00002	9.34579e-08	1	44	0.000004	9.09091e-08	0	7	0	0	0	4	0	0	4	163	2.2e-05	1.34969e-07	9	26	0.000207	7.96154e-06	9	384	0.00008	2.08333e-07	Absent
Actinoplanes_garbadinensis	4.75059e-09	0	214	0	0	0	44	0	0	0	7	0	0	0	4	0	0	0	163	0	0	0	26	0	0	1	384	0.000004	1.04167e-08	Absent
Actinoplanes_globisporus	5.77197e-07	28	214	0.000183	8.5514e-07	7	44	3.5e-05	7.95455e-07	0	7	0	0	0	4	0	0	8	163	4.2e-05	2.57669e-07	6	26	4.6e-05	1.76923e-06	33	384	0.00018	4.6875e-07	Absent
Actinoplanes_humidus	1.76722e-06	39	214	0.000405	1.89252e-06	6	44	0.000185	4.20455e-06	0	7	0	0	0	4	0	0	15	163	0.000154	9.44785e-07	6	26	7.1e-05	2.73077e-06	73	384	0.000673	1.7526e-06	Absent
Actinoplanes_ianthinogenes	4.04513e-06	57	214	0.00136	6.35514e-06	9	44	5.6e-05	1.27273e-06	0	7	0	0	0	4	0	0	5	163	2.9e-05	1.77914e-07	6	26	9.4e-05	3.61538e-06	104	384	0.001867	4.86198e-06	Absent
Actinoplanes_italicus	4.02613e-07	15	214	0.000101	4.71963e-07	5	44	4.3e-05	9.77273e-07	0	7	0	0	0	4	0	0	4	163	4.2e-05	2.57669e-07	4	26	2.8e-05	1.07692e-06	22	384	0.000125	3.25521e-07	Absent
Actinoplanes_lobatus	3.49169e-07	18	214	0.000105	4.90654e-07	5	44	2.4e-05	5.45455e-07	0	7	0	0	0	4	0	0	2	163	0.000009	5.52147e-08	1	26	0.000005	1.92308e-07	26	384	0.000151	3.93229e-07	Absent
Actinoplanes_lutulentus	8.6342e-07	17	214	0.000191	8.92523e-07	6	44	2.8e-05	6.36364e-07	0	7	0	0	0	4	0	0	13	163	0.000115	7.05521e-07	6	26	0.000112	4.30769e-06	34	384	0.000281	7.31771e-07	Absent
Actinoplanes_missouriensis	3.42043e-07	11	214	4.4e-05	2.05607e-07	3	44	1.2e-05	2.72727e-07	0	7	0	0	0	4	0	0	6	163	3.1e-05	1.90184e-07	7	26	7.7e-05	2.96154e-06	26	384	0.000124	3.22917e-07	Absent
Actinoplanes_nipponensis	1.43705e-07	6	214	2.8e-05	1.30841e-07	1	44	0.000004	9.09091e-08	1	7	0.000003	4.28571e-07	0	4	0	0	4	163	2.5e-05	1.53374e-07	2	26	0.00001	3.84615e-07	13	384	5.1e-05	1.32812e-07	Absent
Actinoplanes_octamycinicus	5.62945e-07	18	214	0.00009	4.20561e-07	9	44	6.1e-05	1.38636e-06	0	7	0	0	0	4	0	0	6	163	8.9e-05	5.46012e-07	8	26	6.2e-05	2.38462e-06	36	384	0.000172	4.47917e-07	Absent
Actinoplanes_palleronii	4.75059e-07	17	214	0.000129	6.02804e-07	3	44	1.6e-05	3.63636e-07	0	7	0	0	0	4	0	0	3	163	1.1e-05	6.74847e-08	5	26	7.5e-05	2.88462e-06	26	384	0.000169	4.40104e-07	Absent
Actinoplanes_philippinensis	1.55582e-07	6	214	2.3e-05	1.07477e-07	3	44	1.2e-05	2.72727e-07	0	7	0	0	0	4	0	0	4	163	2.3e-05	1.41104e-07	3	26	2.1e-05	8.07692e-07	12	384	5.2e-05	1.35417e-07	Absent
Actinoplanes_rectilineatus	1.39786e-06	54	214	0.00038	1.7757e-06	9	44	4.5e-05	1.02273e-06	0	7	0	0	0	4	0	0	12	163	8.2e-05	5.03067e-07	7	26	6.2e-05	2.38462e-06	93	384	0.000608	1.58333e-06	Absent
Actinoplanes_regularis	1.22565e-06	34	214	0.000241	1.12617e-06	4	44	7.4e-05	1.68182e-06	0	7	0	0	1	4	9.4e-05	2.35e-05	11	163	8.3e-05	5.09202e-07	7	26	5.3e-05	2.03846e-06	60	384	0.000487	1.26823e-06	Absent
Actinoplanes_rishiriensis	1.32898e-06	35	214	0.000246	1.14953e-06	14	44	8.6e-05	1.95455e-06	0	7	0	0	0	4	0	0	7	163	4.6e-05	2.82209e-07	9	26	0.000115	4.42308e-06	69	384	0.000626	1.63021e-06	Absent
Actinoplanes_siamensis	4.42993e-07	25	214	0.000114	5.3271e-07	2	44	1.3e-05	2.95455e-07	1	7	0.000003	4.28571e-07	0	4	0	0	3	163	1.7e-05	1.04294e-07	3	26	2.1e-05	8.07692e-07	44	384	0.000205	5.33854e-07	Absent
Actinoplanes_subtropicus	1.14252e-06	37	214	0.000332	1.5514e-06	5	44	0.00002	4.54545e-07	0	7	0	0	0	4	0	0	8	163	7.5e-05	4.60123e-07	7	26	7.1e-05	2.73077e-06	60	384	0.000464	1.20833e-06	Absent
Actinoplanes_teichomyceticus	1.30998e-06	30	214	0.000386	1.80374e-06	9	44	6.4e-05	1.45455e-06	0	7	0	0	0	4	0	0	6	163	3.1e-05	1.90184e-07	4	26	3.4e-05	1.30769e-06	50	384	0.000588	1.53125e-06	Absent
Actinoplanes_tereljensis	9.90499e-07	42	214	0.000242	1.13084e-06	10	44	0.00006	1.36364e-06	0	7	0	0	0	4	0	0	8	163	9.9e-05	6.07362e-07	2	26	1.9e-05	7.30769e-07	73	384	0.000414	1.07812e-06	Absent
Actinoplanes_utahensis	1.45724e-06	42	214	0.00038	1.7757e-06	8	44	3.6e-05	8.18182e-07	0	7	0	0	0	4	0	0	11	163	0.000122	7.48466e-07	9	26	9.5e-05	3.65385e-06	69	384	0.000594	1.54688e-06	Absent
Actinoplanes_xinjiangensis	5.10689e-07	12	214	0.000124	5.79439e-07	2	44	2.4e-05	5.45455e-07	0	7	0	0	0	4	0	0	7	163	3.6e-05	2.20859e-07	5	26	3.8e-05	1.46154e-06	28	384	0.000208	5.41667e-07	Absent
Actinopolymorpha_alba	5.07245e-06	101	214	0.001422	6.64486e-06	25	44	0.000249	5.65909e-06	0	7	0	0	0	4	0	0	18	163	0.000416	2.55215e-06	10	26	0.000151	5.80769e-06	171	384	0.002033	5.29427e-06	Absent
Actinopolymorpha_cephalotaxi	3.74109e-07	18	214	9.2e-05	4.29907e-07	5	44	3.9e-05	8.86364e-07	0	7	0	0	0	4	0	0	5	163	0.00002	1.22699e-07	2	26	1.4e-05	5.38462e-07	26	384	0.00015	3.90625e-07	Absent
Actinopolymorpha_pittospori	3.07957e-06	81	214	0.000729	3.40654e-06	15	44	0.000203	4.61364e-06	1	7	0.000004	5.71429e-07	0	4	0	0	13	163	0.000247	1.51534e-06	16	26	0.000248	9.53846e-06	146	384	0.001162	3.02604e-06	Absent
Actinopolymorpha_rutila	1.18171e-06	23	214	0.000192	8.97196e-07	8	44	5.3e-05	1.20455e-06	0	7	0	0	0	4	0	0	12	163	0.000131	8.03681e-07	7	26	8.1e-05	3.11538e-06	55	384	0.000538	1.40104e-06	Absent
Actinopolymorpha_singaporensis	2.1639e-06	52	214	0.000564	2.63551e-06	15	44	0.00014	3.18182e-06	0	7	0	0	0	4	0	0	15	163	0.000114	6.99387e-07	15	26	0.000194	7.46154e-06	83	384	0.00081	2.10938e-06	Absent
Actinopolyspora_alba	2.81473e-07	10	214	6.5e-05	3.03738e-07	2	44	3.3e-05	7.5e-07	0	7	0	0	0	4	0	0	1	163	0.000003	1.84049e-08	1	26	1.8e-05	6.92308e-07	19	384	0.000118	3.07292e-07	Absent
Actinopolyspora_biskrensis	9.26366e-08	3	214	0.00001	4.6729e-08	2	44	0.000008	1.81818e-07	0	7	0	0	0	4	0	0	5	163	2.6e-05	1.59509e-07	1	26	0.000005	1.92308e-07	7	384	2.9e-05	7.55208e-08	Absent
Actinopolyspora_erythraea	4.58432e-07	12	214	0.00005	2.33645e-07	1	44	0.000004	9.09091e-08	0	7	0	0	0	4	0	0	2	163	0.000008	4.90798e-08	1	26	0.000008	3.07692e-07	38	384	0.000316	8.22917e-07	Absent
Actinopolyspora_halophila	5.46318e-08	2	214	1.4e-05	6.54206e-08	0	44	0	0	0	7	0	0	0	4	0	0	3	163	1.2e-05	7.36196e-08	1	26	0.000006	2.30769e-07	2	384	1.4e-05	3.64583e-08	Absent
Actinopolyspora_mortivallis	5.92637e-07	20	214	0.000107	5e-07	7	44	6.3e-05	1.43182e-06	0	7	0	0	0	4	0	0	11	163	0.0001	6.13497e-07	4	26	3.9e-05	1.5e-06	43	384	0.00019	4.94792e-07	Absent
Actinopolyspora_mzabensis	1.18765e-07	4	214	1.9e-05	8.8785e-08	1	44	0.000004	9.09091e-08	0	7	0	0	0	4	0	0	2	163	0.00001	6.13497e-08	3	26	3.5e-05	1.34615e-06	8	384	3.2e-05	8.33333e-08	Absent
Actinopolyspora_saharensis	8.31354e-09	1	214	0.000004	1.86916e-08	0	44	0	0	0	7	0	0	0	4	0	0	0	163	0	0	0	26	0	0	1	384	0.000003	7.8125e-09	Absent
Actinopolyspora_xinjiangensis	1.17577e-07	4	214	1.7e-05	7.94393e-08	1	44	0.000004	9.09091e-08	0	7	0	0	0	4	0	0	4	163	5.8e-05	3.55828e-07	0	26	0	0	5	384	0.00002	5.20833e-08	Absent
Actinorugispora_endophytica	1.30166e-06	42	214	0.000346	1.61682e-06	6	44	3.7e-05	8.40909e-07	0	7	0	0	0	4	0	0	9	163	0.00006	3.68098e-07	6	26	6.4e-05	2.46154e-06	82	384	0.000589	1.53385e-06	Absent
Actinospica_acidiphila	1.29454e-07	5	214	4.6e-05	2.14953e-07	0	44	0	0	0	7	0	0	0	4	0	0	2	163	0.000008	4.90798e-08	1	26	0.000009	3.46154e-07	5	384	4.6e-05	1.19792e-07	Absent
Actinospica_robiniae	3.26247e-06	61	214	0.000914	4.27103e-06	11	44	0.000107	2.43182e-06	0	7	0	0	0	4	0	0	16	163	0.000136	8.34356e-07	13	26	0.000165	6.34615e-06	120	384	0.001425	3.71094e-06	Absent
Actinosynnema_mirum	1.90024e-08	0	214	0	0	0	44	0	0	0	7	0	0	0	4	0	0	1	163	1.6e-05	9.81595e-08	0	26	0	0	0	384	0	0	Absent
Actinosynnema_pretiosum	1.84086e-07	6	214	2.8e-05	1.30841e-07	0	44	0	0	0	7	0	0	0	4	0	0	3	163	0.00001	6.13497e-08	3	26	3.4e-05	1.30769e-06	15	384	8.3e-05	2.16146e-07	Absent
Actinotalea_caeni	1.50238e-06	57	214	0.00035	1.63551e-06	6	44	2.4e-05	5.45455e-07	0	7	0	0	0	4	0	0	12	163	0.000186	1.1411e-06	9	26	0.000137	5.26923e-06	96	384	0.000568	1.47917e-06	Absent
Actinotalea_fermentans	2.70903e-06	65	214	0.000596	2.78505e-06	14	44	8.3e-05	1.88636e-06	0	7	0	0	0	4	0	0	18	163	0.000386	2.3681e-06	11	26	0.000216	8.30769e-06	104	384	0.001	2.60417e-06	Absent
Actinotalea_ferrariae	1.30998e-06	40	214	0.000317	1.48131e-06	11	44	9.1e-05	2.06818e-06	0	7	0	0	0	4	0	0	5	163	0.000168	1.03067e-06	7	26	9.4e-05	3.61538e-06	65	384	0.000433	1.1276e-06	Absent
Actinotalea_solisilvae	7.05463e-07	21	214	0.000115	5.37383e-07	6	44	4.9e-05	1.11364e-06	0	7	0	0	0	4	0	0	13	163	0.000163	1e-06	4	26	4.4e-05	1.69231e-06	36	384	0.000223	5.80729e-07	Absent
Actinotignum_sanguinis	8.61045e-07	29	214	0.000213	9.95327e-07	9	44	6.1e-05	1.38636e-06	0	7	0	0	0	4	0	0	7	163	0.00004	2.45399e-07	8	26	0.000116	4.46154e-06	42	384	0.000295	7.68229e-07	Absent
Actinotignum_schaalii	2.48931e-06	74	214	0.000633	2.95794e-06	8	44	3.6e-05	8.18182e-07	0	7	0	0	0	4	0	0	9	163	9.9e-05	6.07362e-07	9	26	0.000104	4e-06	115	384	0.001224	3.1875e-06	Absent
Actinotignum_timonense	4.06176e-07	16	214	0.000109	5.09346e-07	2	44	2.1e-05	4.77273e-07	0	7	0	0	0	4	0	0	6	163	3.5e-05	2.14724e-07	3	26	3.1e-05	1.19231e-06	26	384	0.000146	3.80208e-07	Absent
Actinotignum_urinale	1.40214e-05	170	214	0.003429	1.60234e-05	32	44	0.000666	1.51364e-05	0	7	0	0	1	4	0.000199	4.975e-05	22	163	0.000787	4.82822e-06	25	26	0.001036	3.98462e-05	290	384	0.005689	1.48151e-05	Absent
Acutalibacter_muris	0.000580574	214	214	0.114133	0.000533332	44	44	0.035683	0.000810977	0	7	0	0	0	4	0	0	23	163	0.058534	0.000359104	26	26	0.07856	0.00302154	382	384	0.201933	0.000525867	Absent
Acuticoccus_kandeliae	9.29929e-07	36	214	0.000228	1.06542e-06	8	44	3.6e-05	8.18182e-07	2	7	1.1e-05	1.57143e-06	0	4	0	0	6	163	5.1e-05	3.12883e-07	10	26	9.9e-05	3.80769e-06	63	384	0.000358	9.32292e-07	Absent
Acuticoccus_sediminis	1.65677e-06	46	214	0.000422	1.97196e-06	6	44	3.2e-05	7.27273e-07	1	7	0.000005	7.14286e-07	0	4	0	0	12	163	0.000184	1.12883e-06	10	26	0.000144	5.53846e-06	83	384	0.000608	1.58333e-06	Absent
Acuticoccus_yangtzensis	2.20903e-07	10	214	5.8e-05	2.71028e-07	0	44	0	0	0	7	0	0	0	4	0	0	2	163	0.000008	4.90798e-08	1	26	0.00001	3.84615e-07	18	384	0.00011	2.86458e-07	Absent
Acyrthosiphon_kondoi	1.84086e-07	11	214	4.7e-05	2.19626e-07	0	44	0	0	0	7	0	0	0	4	0	0	0	163	0	0	4	26	4.9e-05	1.88462e-06	15	384	5.9e-05	1.53646e-07	Absent
Acytostelium_leptosomum	1.94133e-05	91	214	0.006349	2.96682e-05	20	44	0.001048	2.38182e-05	0	7	0	0	0	4	0	0	4	163	4.2e-05	2.57669e-07	6	26	0.000365	1.40385e-05	135	384	0.008542	2.22448e-05	Absent
Acytostelium_subglobosum	3.46793e-06	22	214	0.00019	8.8785e-07	31	44	0.000411	9.34091e-06	7	7	0.000568	8.11429e-05	2	4	0.001366	0.0003415	7	163	0.00004	2.45399e-07	5	26	0.000102	3.92308e-06	37	384	0.000243	6.32813e-07	Absent
Adhaeribacter_aerolatus	7.14964e-06	120	214	0.001595	7.45327e-06	11	44	0.000157	3.56818e-06	0	7	0	0	2	4	0.00046	0.000115	20	163	0.000491	3.01227e-06	14	26	0.00027	1.03846e-05	230	384	0.003047	7.9349e-06	Absent
Adhaeribacter_aquaticus	6.15677e-06	94	214	0.001575	7.35981e-06	14	44	0.000108	2.45455e-06	0	7	0	0	0	4	0	0	14	163	0.000304	1.86503e-06	16	26	0.000267	1.02692e-05	181	384	0.00293	7.63021e-06	Absent
Adhaeribacter_arboris	5.34323e-06	85	214	0.000846	3.95327e-06	14	44	0.000128	2.90909e-06	0	7	0	0	2	4	0.000997	0.00024925	15	163	0.000201	1.23313e-06	14	26	0.00029	1.11538e-05	169	384	0.002037	5.30469e-06	Absent
Adhaeribacter_pallidiroseus	9.11401e-06	49	214	0.002987	1.39579e-05	7	44	4.3e-05	9.77273e-07	1	7	0.000003	4.28571e-07	2	4	0.001007	0.00025175	16	163	0.000159	9.7546e-07	10	26	0.000119	4.57692e-06	107	384	0.003356	8.73958e-06	Absent
Adhaeribacter_radiodurans	5.26485e-06	64	214	0.000755	3.52804e-06	13	44	0.000111	2.52273e-06	0	7	0	0	1	4	0.000571	0.00014275	13	163	0.000198	1.21472e-06	7	26	0.0001	3.84615e-06	117	384	0.002698	7.02604e-06	Absent
Adhaeribacter_soli	2.85036e-06	80	214	0.000624	2.91589e-06	8	44	6.2e-05	1.40909e-06	0	7	0	0	0	4	0	0	12	163	0.000135	8.28221e-07	9	26	0.000176	6.76923e-06	150	384	0.001403	3.65365e-06	Absent
Adhaeribacter_swui	7.66033e-06	76	214	0.000865	4.04206e-06	11	44	0.000277	6.29545e-06	0	7	0	0	1	4	0.002112	0.000528	16	163	0.000421	2.58282e-06	11	26	0.000172	6.61538e-06	151	384	0.002603	6.77865e-06	Absent
Adlercreutzia_caecicola	0.000358551	208	214	0.09321	0.000435561	40	44	0.022845	0.000519205	0	7	0	0	0	4	0	0	22	163	0.02863	0.000175644	26	26	0.009412	0.000362	368	384	0.147803	0.000384904	Absent
Adlercreutzia_caecimuris	0.000233124	190	214	0.055053	0.000257257	40	44	0.044748	0.001017	0	7	0	0	0	4	0	0	22	163	0.007106	4.35951e-05	26	26	0.006921	0.000266192	341	384	0.082462	0.000214745	Absent
Adlercreutzia_equolifaciens	0.0200052	214	214	4.52302	0.0211356	44	44	4.33334	0.098485	0	7	0	0	1	4	9.4e-05	2.35e-05	24	163	0.65803	0.00403699	26	26	0.397224	0.0152778	383	384	6.93271	0.0180539	Absent
Adlercreutzia_mucosicola	0.000343928	209	214	0.087548	0.000409103	42	44	0.049958	0.00113541	0	7	0	0	0	4	0	0	23	163	0.009765	5.9908e-05	26	26	0.009416	0.000362154	370	384	0.1329	0.000346094	Absent
Adlercreutzia_muris	0.000204183	188	214	0.042614	0.000199131	39	44	0.054658	0.00124223	0	7	0	0	0	4	0	0	22	163	0.003971	2.4362e-05	25	26	0.006145	0.000236346	335	384	0.064534	0.000168057	Absent
Advenella_faeciporci	1.56651e-06	20	214	0.000459	2.14486e-06	6	44	3.2e-05	7.27273e-07	0	7	0	0	0	4	0	0	6	163	3.5e-05	2.14724e-07	3	26	3.6e-05	1.38462e-06	46	384	0.000757	1.97135e-06	Absent
Advenella_incenata	1.98337e-07	14	214	0.00006	2.80374e-07	2	44	0.000008	1.81818e-07	1	7	0.000004	5.71429e-07	0	4	0	0	3	163	1.6e-05	9.81595e-08	1	26	1.6e-05	6.15385e-07	16	384	6.3e-05	1.64062e-07	Absent
Advenella_kashmirensis	2.00356e-06	61	214	0.000447	2.08879e-06	12	44	9.9e-05	2.25e-06	2	7	0.00001	1.42857e-06	1	4	0.000171	4.275e-05	13	163	0.000104	6.38037e-07	6	26	7.8e-05	3e-06	109	384	0.000778	2.02604e-06	Absent
Advenella_mimigardefordensis	1.44537e-06	40	214	0.000273	1.2757e-06	4	44	2.7e-05	6.13636e-07	0	7	0	0	0	4	0	0	2	163	1.1e-05	6.74847e-08	6	26	8.7e-05	3.34615e-06	82	384	0.000819	2.13281e-06	Absent
Aeoliella_mucimassa	5.32067e-06	101	214	0.000971	4.53738e-06	18	44	0.000163	3.70455e-06	0	7	0	0	0	4	0	0	18	163	0.000388	2.38037e-06	17	26	0.000412	1.58462e-05	191	384	0.002546	6.63021e-06	Absent
Aequorivita_antarctica	1.35629e-06	24	214	0.000244	1.14019e-06	4	44	7.4e-05	1.68182e-06	0	7	0	0	0	4	0	0	10	163	6.4e-05	3.92638e-07	5	26	3.9e-05	1.5e-06	57	384	0.000721	1.8776e-06	Absent
Aequorivita_capsosiphonis	3.57838e-06	64	214	0.000965	4.50935e-06	13	44	0.000157	3.56818e-06	0	7	0	0	0	4	0	0	14	163	0.000141	8.65031e-07	7	26	0.000169	6.5e-06	123	384	0.001581	4.11719e-06	Absent
Aequorivita_lipolytica	2.71021e-06	51	214	0.000662	3.09346e-06	7	44	0.00028	6.36364e-06	1	7	0.000004	5.71429e-07	0	4	0	0	9	163	0.000117	7.17791e-07	4	26	3.5e-05	1.34615e-06	93	384	0.001184	3.08333e-06	Absent
Aequorivita_lutea	6.05083e-05	95	214	0.001986	9.28037e-06	24	44	0.000384	8.72727e-06	7	7	0.041137	0.00587671	3	4	0.002802	0.0007005	12	163	0.000236	1.44785e-06	15	26	0.001712	6.58462e-05	147	384	0.002691	7.00781e-06	Absent
Aequorivita_sinensis	9.45368e-07	8	214	7.4e-05	3.45794e-07	3	44	0.00002	4.54545e-07	0	7	0	0	0	4	0	0	6	163	0.000114	6.99387e-07	6	26	0.000381	1.46538e-05	23	384	0.000207	5.39062e-07	Absent
Aequorivita_soesokkakensis	2.94299e-06	36	214	0.000448	2.09346e-06	2	44	0.000008	1.81818e-07	0	7	0	0	1	4	0.000228	5.7e-05	6	163	0.000132	8.09816e-07	7	26	0.000274	1.05385e-05	78	384	0.001388	3.61458e-06	Absent
Aequorivita_sublithincola	2.31354e-06	30	214	0.000598	2.79439e-06	5	44	2.4e-05	5.45455e-07	0	7	0	0	0	4	0	0	8	163	0.000131	8.03681e-07	3	26	3.8e-05	1.46154e-06	62	384	0.001157	3.01302e-06	Absent
Aequorivita_viscosa	1.94774e-06	40	214	0.000282	1.31776e-06	11	44	0.000359	8.15909e-06	0	7	0	0	1	4	5.7e-05	1.425e-05	8	163	0.000213	1.30675e-06	8	26	7.6e-05	2.92308e-06	86	384	0.000653	1.70052e-06	Absent
Aequorivita_vladivostokensis	8.52732e-07	22	214	0.00015	7.00935e-07	5	44	9.5e-05	2.15909e-06	0	7	0	0	0	4	0	0	2	163	0.000008	4.90798e-08	6	26	8.1e-05	3.11538e-06	53	384	0.000384	1e-06	Absent
Aeribacillus_composti	1.32542e-06	29	214	0.000358	1.6729e-06	4	44	4.7e-05	1.06818e-06	1	7	0.000003	4.28571e-07	0	4	0	0	6	163	4.8e-05	2.94479e-07	5	26	0.00005	1.92308e-06	50	384	0.00061	1.58854e-06	Absent
Aeribacillus_pallidus	8.34798e-06	93	214	0.00203	9.48598e-06	23	44	0.000916	2.08182e-05	1	7	0.000003	4.28571e-07	0	4	0	0	16	163	0.000188	1.15337e-06	14	26	0.000464	1.78462e-05	171	384	0.003428	8.92708e-06	Absent
Aeriscardovia_aeriphila	2.40333e-05	177	214	0.006167	2.88178e-05	33	44	0.001409	3.20227e-05	0	7	0	0	0	4	0	0	21	163	0.001626	9.97546e-06	24	26	0.002032	7.81538e-05	302	384	0.009002	2.34427e-05	Absent
Aerococcaceae_bacterium	3.43064e-05	202	214	0.008907	4.16215e-05	34	44	0.001765	4.01136e-05	0	7	0	0	1	4	8.4e-05	2.1e-05	22	163	0.001621	9.94479e-06	26	26	0.001952	7.50769e-05	351	384	0.014557	3.79089e-05	Absent
Aerococcus_christensenii	2.94228e-05	189	214	0.007736	3.61495e-05	37	44	0.00126	2.86364e-05	1	7	0.000003	4.28571e-07	1	4	5.7e-05	1.425e-05	23	163	0.001458	8.94479e-06	25	26	0.00154	5.92308e-05	340	384	0.01272	3.3125e-05	Absent
Aerococcus_sanguinicola	2.48219e-06	61	214	0.000547	2.55607e-06	7	44	0.00006	1.36364e-06	0	7	0	0	0	4	0	0	9	163	8.8e-05	5.39877e-07	12	26	0.000208	8e-06	96	384	0.001187	3.09115e-06	Absent
Aerococcus_suis	9.76722e-06	151	214	0.002284	1.06729e-05	25	44	0.000631	1.43409e-05	0	7	0	0	0	4	0	0	20	163	0.000554	3.39877e-06	24	26	0.001292	4.96923e-05	257	384	0.003463	9.01823e-06	Absent
Aerococcus_urinae	3.54477e-05	188	214	0.010203	4.76776e-05	36	44	0.001137	2.58409e-05	1	7	0.000003	4.28571e-07	1	4	8.4e-05	2.1e-05	23	163	0.001322	8.11043e-06	25	26	0.001658	6.37692e-05	337	384	0.01544	4.02083e-05	Absent
Aerococcus_urinaeequi	1.12577e-05	155	214	0.002465	1.15187e-05	29	44	0.000498	1.13182e-05	1	7	0.000003	4.28571e-07	1	4	0.001256	0.000314	19	163	0.000257	1.57669e-06	16	26	0.000622	2.39231e-05	260	384	0.004378	1.1401e-05	Absent
Aerococcus_urinaehominis	1.23361e-05	159	214	0.003237	1.51262e-05	30	44	0.000551	1.25227e-05	1	7	0.000005	7.14286e-07	0	4	0	0	22	163	0.000625	3.83436e-06	23	26	0.000982	3.77692e-05	275	384	0.004987	1.2987e-05	Absent
Aeromicrobium_camelliae	3.84798e-07	17	214	8.5e-05	3.97196e-07	1	44	0.000004	9.09091e-08	0	7	0	0	0	4	0	0	0	163	0	0	2	26	0.00002	7.69231e-07	26	384	0.000215	5.59896e-07	Absent
Aeromicrobium_choanae	2.92162e-07	9	214	7.7e-05	3.59813e-07	3	44	0.00002	4.54545e-07	0	7	0	0	0	4	0	0	2	163	0.00001	6.13497e-08	2	26	1.1e-05	4.23077e-07	22	384	0.000128	3.33333e-07	Absent
Aeromicrobium_endophyticum	1.09264e-07	7	214	2.5e-05	1.16822e-07	2	44	0.000008	1.81818e-07	0	7	0	0	0	4	0	0	3	163	1.2e-05	7.36196e-08	2	26	2.9e-05	1.11538e-06	5	384	1.8e-05	4.6875e-08	Absent
Aeromicrobium_erythreum	4.20428e-07	17	214	0.0001	4.6729e-07	2	44	0.000008	1.81818e-07	0	7	0	0	0	4	0	0	4	163	2.9e-05	1.77914e-07	3	26	3.3e-05	1.26923e-06	32	384	0.000184	4.79167e-07	Absent
Aeromicrobium_fastidiosum	2.44656e-07	11	214	4.5e-05	2.1028e-07	1	44	1.2e-05	2.72727e-07	0	7	0	0	0	4	0	0	5	163	2.7e-05	1.65644e-07	4	26	3.1e-05	1.19231e-06	23	384	9.1e-05	2.36979e-07	Absent
Aeromicrobium_flavum	2.81473e-07	14	214	6.5e-05	3.03738e-07	1	44	0.000004	9.09091e-08	0	7	0	0	0	4	0	0	2	163	0.00003	1.84049e-07	4	26	4.4e-05	1.69231e-06	22	384	9.4e-05	2.44792e-07	Absent
Aeromicrobium_ginsengisoli	5.57007e-07	19	214	0.000193	9.01869e-07	1	44	0.000004	9.09091e-08	0	7	0	0	0	4	0	0	0	163	0	0	3	26	2.6e-05	1e-06	28	384	0.000246	6.40625e-07	Absent
Aeromicrobium_marinum	6.03325e-07	23	214	0.000111	5.18692e-07	5	44	2.9e-05	6.59091e-07	1	7	0.000004	5.71429e-07	1	4	9.4e-05	2.35e-05	7	163	4.2e-05	2.57669e-07	4	26	3.2e-05	1.23077e-06	37	384	0.000196	5.10417e-07	Absent
Aeromicrobium_massiliense	7.60095e-08	7	214	0.00003	1.40187e-07	1	44	0.000004	9.09091e-08	0	7	0	0	0	4	0	0	0	163	0	0	0	26	0	0	7	384	0.00003	7.8125e-08	Absent
Aeromicrobium_phoceense	1.29454e-07	6	214	4.1e-05	1.91589e-07	2	44	0.000008	1.81818e-07	0	7	0	0	0	4	0	0	1	163	0.000003	1.84049e-08	1	26	1.3e-05	5e-07	7	384	4.4e-05	1.14583e-07	Absent
Aeromicrobium_phragmitis	3.49169e-07	14	214	6.6e-05	3.08411e-07	4	44	2.9e-05	6.59091e-07	0	7	0	0	0	4	0	0	3	163	3.1e-05	1.90184e-07	5	26	4.1e-05	1.57692e-06	25	384	0.000127	3.30729e-07	Absent
Aeromicrobium_tamlense	3.17102e-07	14	214	7.9e-05	3.69159e-07	1	44	0.000004	9.09091e-08	0	7	0	0	0	4	0	0	2	163	0.000007	4.29448e-08	7	26	5.1e-05	1.96154e-06	25	384	0.000126	3.28125e-07	Absent
Aeromicrobium_terrae	2.88599e-07	15	214	8.9e-05	4.15888e-07	4	44	0.00002	4.54545e-07	0	7	0	0	0	4	0	0	2	163	0.000007	4.29448e-08	1	26	0.000005	1.92308e-07	24	384	0.000122	3.17708e-07	Absent
Aeromonas_allosaccharophila	1.8266e-06	47	214	0.000439	2.0514e-06	8	44	0.0001	2.27273e-06	1	7	1.3e-05	1.85714e-06	0	4	0	0	8	163	5.3e-05	3.25153e-07	4	26	0.000105	4.03846e-06	82	384	0.000828	2.15625e-06	Absent
Aeromonas_aquatica	2.70784e-07	11	214	4.7e-05	2.19626e-07	1	44	0.000008	1.81818e-07	1	7	0.000005	7.14286e-07	0	4	0	0	4	163	3.4e-05	2.08589e-07	6	26	5.8e-05	2.23077e-06	19	384	7.6e-05	1.97917e-07	Absent
Aeromonas_australiensis	9.08551e-07	20	214	0.000125	5.84112e-07	4	44	2.4e-05	5.45455e-07	1	7	0.000003	4.28571e-07	0	4	0	0	2	163	0.000008	4.90798e-08	9	26	0.000186	7.15385e-06	35	384	0.000419	1.09115e-06	Absent
Aeromonas_bestiarum	5.58195e-07	24	214	0.000134	6.26168e-07	1	44	0.000004	9.09091e-08	1	7	0.000008	1.14286e-06	0	4	0	0	5	163	3.8e-05	2.33129e-07	3	26	3.2e-05	1.23077e-06	40	384	0.000254	6.61458e-07	Absent
Aeromonas_bivalvium	4.30285e-06	51	214	0.001607	7.50935e-06	7	44	4.3e-05	9.77273e-07	1	7	0.000003	4.28571e-07	0	4	0	0	3	163	1.8e-05	1.10429e-07	5	26	5.9e-05	2.26923e-06	78	384	0.001893	4.92969e-06	Absent
Aeromonas_cavernicola	9.82185e-07	43	214	0.000232	1.08411e-06	7	44	3.2e-05	7.27273e-07	1	7	1.3e-05	1.85714e-06	0	4	0	0	8	163	5.3e-05	3.25153e-07	9	26	0.00009	3.46154e-06	75	384	0.000407	1.0599e-06	Absent
Aeromonas_caviae	2.33456e-05	158	214	0.006577	3.07336e-05	37	44	0.00207	4.70455e-05	4	7	0.000102	1.45714e-05	1	4	5.7e-05	1.425e-05	21	163	0.000493	3.02454e-06	17	26	0.000394	1.51538e-05	289	384	0.009964	2.59479e-05	Absent
Aeromonas_dhakensis	8.83848e-06	91	214	0.001017	4.75234e-06	22	44	0.000232	5.27273e-06	7	7	0.001254	0.000179143	0	4	0	0	13	163	0.000132	8.09816e-07	17	26	0.000429	1.65e-05	151	384	0.004378	1.1401e-05	Absent
Aeromonas_diversa	7.79097e-07	33	214	0.000187	8.73832e-07	6	44	0.00005	1.13636e-06	1	7	0.000005	7.14286e-07	0	4	0	0	6	163	4.8e-05	2.94479e-07	4	26	4.2e-05	1.61538e-06	58	384	0.000324	8.4375e-07	Absent
Aeromonas_encheleia	1.13302e-06	47	214	0.000296	1.38318e-06	5	44	3.3e-05	7.5e-07	1	7	0.000008	1.14286e-06	0	4	0	0	2	163	0.00001	6.13497e-08	4	26	3.6e-05	1.38462e-06	81	384	0.000571	1.48698e-06	Absent
Aeromonas_enteropelogenes	4.88124e-06	67	214	0.00146	6.82243e-06	7	44	0.000118	2.68182e-06	1	7	2.1e-05	3e-06	0	4	0	0	15	163	0.000101	6.19632e-07	9	26	0.000112	4.30769e-06	125	384	0.002298	5.98438e-06	Absent
Aeromonas_eucrenophila	1.71734e-06	34	214	0.000331	1.54673e-06	14	44	0.000159	3.61364e-06	1	7	0.000008	1.14286e-06	0	4	0	0	6	163	4.3e-05	2.63804e-07	9	26	0.000124	4.76923e-06	70	384	0.000781	2.03385e-06	Absent
Aeromonas_finlandensis	6.85273e-07	34	214	0.000188	8.78505e-07	8	44	3.2e-05	7.27273e-07	0	7	0	0	0	4	0	0	6	163	2.9e-05	1.77914e-07	6	26	7.7e-05	2.96154e-06	45	384	0.000251	6.53646e-07	Absent
Aeromonas_fluvialis	1.10689e-06	30	214	0.00028	1.30841e-06	8	44	0.000104	2.36364e-06	1	7	0.000008	1.14286e-06	0	4	0	0	9	163	5.8e-05	3.55828e-07	5	26	6.4e-05	2.46154e-06	51	384	0.000418	1.08854e-06	Absent
Aeromonas_hydrophila	1.63397e-05	163	214	0.003659	1.70981e-05	36	44	0.00095	2.15909e-05	6	7	0.001424	0.000203429	1	4	5.7e-05	1.425e-05	19	163	0.000347	2.12883e-06	23	26	0.001094	4.20769e-05	277	384	0.006227	1.62161e-05	Absent
Aeromonas_jandaei	1.08753e-05	125	214	0.003325	1.55374e-05	28	44	0.000501	1.13864e-05	1	7	1.6e-05	2.28571e-06	0	4	0	0	13	163	0.000151	9.2638e-07	16	26	0.000636	2.44615e-05	207	384	0.004528	1.17917e-05	Absent
Aeromonas_lacus	2.11401e-07	3	214	1.1e-05	5.14019e-08	1	44	0.000004	9.09091e-08	0	7	0	0	1	4	0.000114	2.85e-05	0	163	0	0	2	26	0.00002	7.69231e-07	8	384	2.9e-05	7.55208e-08	Absent
Aeromonas_lusitana	6.12827e-07	11	214	0.000144	6.72897e-07	5	44	2.4e-05	5.45455e-07	1	7	2.3e-05	3.28571e-06	0	4	0	0	4	163	2.5e-05	1.53374e-07	4	26	9.7e-05	3.73077e-06	20	384	0.000203	5.28646e-07	Absent
Aeromonas_media	6.48456e-06	111	214	0.001854	8.66355e-06	21	44	0.000622	1.41364e-05	1	7	4.4e-05	6.28571e-06	0	4	0	0	12	163	0.000139	8.52761e-07	15	26	0.000264	1.01538e-05	179	384	0.002537	6.60677e-06	Absent
Aeromonas_molluscorum	1.05582e-06	25	214	0.000355	1.65888e-06	3	44	1.6e-05	3.63636e-07	1	7	0.000003	4.28571e-07	0	4	0	0	5	163	0.00003	1.84049e-07	4	26	4.2e-05	1.61538e-06	42	384	0.000443	1.15365e-06	Absent
Aeromonas_piscicola	2.16152e-07	7	214	3.2e-05	1.49533e-07	4	44	1.6e-05	3.63636e-07	1	7	0.000005	7.14286e-07	0	4	0	0	4	163	2.1e-05	1.28834e-07	5	26	4.1e-05	1.57692e-06	13	384	6.7e-05	1.74479e-07	Absent
Aeromonas_popoffii	3.80048e-07	20	214	0.000144	6.72897e-07	1	44	0.000004	9.09091e-08	0	7	0	0	0	4	0	0	1	163	0.000004	2.45399e-08	1	26	0.000005	1.92308e-07	25	384	0.000163	4.24479e-07	Absent
Aeromonas_rivipollensis	1e-06	20	214	0.000115	5.37383e-07	9	44	0.000112	2.54545e-06	1	7	1.8e-05	2.57143e-06	0	4	0	0	4	163	3.5e-05	2.14724e-07	8	26	0.000275	1.05769e-05	35	384	0.000287	7.47396e-07	Absent
Aeromonas_rivuli	6.93587e-07	28	214	0.000195	9.11215e-07	5	44	2.5e-05	5.68182e-07	1	7	0.000003	4.28571e-07	0	4	0	0	5	163	5.6e-05	3.43558e-07	3	26	6.2e-05	2.38462e-06	41	384	0.000243	6.32813e-07	Absent
Aeromonas_salmonicida	2.42411e-05	147	214	0.008285	3.8715e-05	24	44	0.000847	1.925e-05	1	7	7.6e-05	1.08571e-05	0	4	0	0	17	163	0.000228	1.39877e-06	21	26	0.000583	2.24231e-05	264	384	0.010392	2.70625e-05	Absent
Aeromonas_sanarellii	3.30166e-07	14	214	7.7e-05	3.59813e-07	2	44	0.000008	1.81818e-07	1	7	0.000008	1.14286e-06	0	4	0	0	2	163	0.000009	5.52147e-08	4	26	7.6e-05	2.92308e-06	21	384	0.0001	2.60417e-07	Absent
Aeromonas_schubertii	4.47506e-06	82	214	0.001074	5.01869e-06	16	44	0.000625	1.42045e-05	1	7	2.1e-05	3e-06	0	4	0	0	12	163	0.000185	1.13497e-06	14	26	0.000241	9.26923e-06	140	384	0.001622	4.22396e-06	Absent
Aeromonas_simiae	3.28385e-06	73	214	0.000794	3.71028e-06	17	44	0.000203	4.61364e-06	2	7	0.000007	1e-06	0	4	0	0	12	163	0.000152	9.32515e-07	14	26	0.000195	7.5e-06	140	384	0.001414	3.68229e-06	Absent
Aeromonas_sobria	4.50475e-06	64	214	0.001375	6.42523e-06	17	44	0.000233	5.29545e-06	1	7	0.000003	4.28571e-07	0	4	0	0	14	163	0.000139	8.52761e-07	11	26	0.000169	6.5e-06	114	384	0.001874	4.88021e-06	Absent
Aeromonas_taiwanensis	1.06413e-06	39	214	0.000299	1.3972e-06	10	44	0.000102	2.31818e-06	1	7	0.000005	7.14286e-07	0	4	0	0	3	163	1.4e-05	8.58896e-08	5	26	5.7e-05	2.19231e-06	57	384	0.000419	1.09115e-06	Absent
Aeromonas_tecta	6.0095e-07	19	214	0.000139	6.49533e-07	5	44	7.4e-05	1.68182e-06	1	7	0.00001	1.42857e-06	0	4	0	0	6	163	4.1e-05	2.51534e-07	5	26	6.1e-05	2.34615e-06	30	384	0.000181	4.71354e-07	Absent
Aeromonas_veronii	0.00010185	193	214	0.015013	7.01542e-05	43	44	0.003411	7.75227e-05	7	7	0.030185	0.00431214	4	4	0.011075	0.00276875	22	163	0.001184	7.2638e-06	25	26	0.002518	9.68462e-05	343	384	0.022372	5.82604e-05	Absent
Aeropyrum_camini	1.25891e-07	3	214	1.8e-05	8.41121e-08	1	44	0.000004	9.09091e-08	0	7	0	0	0	4	0	0	6	163	2.6e-05	1.59509e-07	1	26	0.000005	1.92308e-07	9	384	5.3e-05	1.38021e-07	Absent
Aeropyrum_pernix	3.68171e-07	13	214	8.6e-05	4.01869e-07	4	44	1.6e-05	3.63636e-07	0	7	0	0	0	4	0	0	2	163	1.1e-05	6.74847e-08	4	26	3.6e-05	1.38462e-06	26	384	0.000161	4.19271e-07	Absent
Aerosticca_soli	1.76366e-06	40	214	0.00034	1.58879e-06	8	44	6.9e-05	1.56818e-06	0	7	0	0	0	4	0	0	10	163	0.000114	6.99387e-07	12	26	0.00013	5e-06	79	384	0.000832	2.16667e-06	Absent
Aestuariibacter_salexigens	8.85986e-07	41	214	0.000224	1.04673e-06	7	44	3.6e-05	8.18182e-07	0	7	0	0	0	4	0	0	8	163	5.5e-05	3.37423e-07	6	26	7.8e-05	3e-06	61	384	0.000353	9.19271e-07	Absent
Aestuariibaculum_marinum	1.34834e-05	108	214	0.003162	1.47757e-05	15	44	0.000961	2.18409e-05	7	7	0.00033	4.71429e-05	0	4	0	0	9	163	0.000213	1.30675e-06	17	26	0.000693	2.66538e-05	187	384	0.005994	1.56094e-05	Absent
Aestuariibaculum_suncheonense	3.07245e-06	64	214	0.000622	2.90654e-06	9	44	0.000231	5.25e-06	0	7	0	0	0	4	0	0	12	163	0.000149	9.1411e-07	10	26	0.000138	5.30769e-06	125	384	0.001447	3.76823e-06	Absent
Aestuariicella_hydrocarbonica	3.57007e-06	41	214	0.000318	1.48598e-06	10	44	0.000127	2.88636e-06	0	7	0	0	0	4	0	0	13	163	0.000185	1.13497e-06	16	26	0.00137	5.26923e-05	80	384	0.001006	2.61979e-06	Absent
Aestuariimicrobium_kwangyangense	4.04276e-06	90	214	0.00102	4.76636e-06	10	44	7.3e-05	1.65909e-06	0	7	0	0	0	4	0	0	20	163	0.000318	1.95092e-06	14	26	0.000174	6.69231e-06	160	384	0.001819	4.73698e-06	Absent
Aestuariisphingobium_litorale	3.56295e-08	2	214	0.000008	3.73832e-08	0	44	0	0	0	7	0	0	0	4	0	0	0	163	0	0	1	26	0.000008	3.07692e-07	4	384	1.4e-05	3.64583e-08	Absent
Aestuariispira_insulae	1.90855e-06	48	214	0.000422	1.97196e-06	10	44	0.000111	2.52273e-06	2	7	0.00001	1.42857e-06	0	4	0	0	11	163	6.5e-05	3.98773e-07	13	26	0.000159	6.11538e-06	89	384	0.00084	2.1875e-06	Absent
Aestuariivirga_litoralis	4.71021e-06	116	214	0.0012	5.60748e-06	21	44	0.000154	3.5e-06	1	7	2.8e-05	4e-06	0	4	0	0	21	163	0.000466	2.8589e-06	14	26	0.000268	1.03077e-05	197	384	0.00185	4.81771e-06	Absent
Aestuariivita_boseongensis	1.94774e-07	7	214	3.5e-05	1.63551e-07	4	44	3.9e-05	8.86364e-07	0	7	0	0	0	4	0	0	2	163	1.2e-05	7.36196e-08	2	26	1.8e-05	6.92308e-07	13	384	0.00006	1.5625e-07	Absent
Aetherobacter_rufus	9.50119e-09	1	214	0.000004	1.86916e-08	0	44	0	0	0	7	0	0	0	4	0	0	0	163	0	0	0	26	0	0	1	384	0.000004	1.04167e-08	Absent
Affinetrina_eburnea	3.56295e-09	0	214	0	0	0	44	0	0	1	7	0.000003	4.28571e-07	0	4	0	0	0	163	0	0	0	26	0	0	0	384	0	0	Absent
Afifella_aestuarii	4.92874e-07	18	214	0.000148	6.91589e-07	1	44	0.000004	9.09091e-08	0	7	0	0	0	4	0	0	3	163	2.2e-05	1.34969e-07	2	26	1.7e-05	6.53846e-07	31	384	0.000224	5.83333e-07	Absent
Afifella_marina	1.49644e-07	4	214	1.9e-05	8.8785e-08	2	44	0.000008	1.81818e-07	0	7	0	0	0	4	0	0	2	163	0.000009	5.52147e-08	3	26	4.7e-05	1.80769e-06	10	384	4.3e-05	1.11979e-07	Absent
Afifella_pfennigii	1.26603e-06	45	214	0.000316	1.47664e-06	6	44	6.5e-05	1.47727e-06	0	7	0	0	0	4	0	0	8	163	0.00005	3.06748e-07	4	26	6.5e-05	2.5e-06	89	384	0.00057	1.48437e-06	Absent
Afipia_birgiae	3.08789e-07	3	214	1.7e-05	7.94393e-08	0	44	0	0	0	7	0	0	2	4	0.000214	5.35e-05	0	163	0	0	1	26	0.000007	2.69231e-07	5	384	2.2e-05	5.72917e-08	Absent
Afipia_clevelandensis	5.4038e-07	2	214	0.000007	3.27103e-08	3	44	1.6e-05	3.63636e-07	2	7	1.1e-05	1.57143e-06	3	4	0.000382	9.55e-05	0	163	0	0	2	26	2.4e-05	9.23077e-07	4	384	1.5e-05	3.90625e-08	Absent
Afipia_felis	1.62233e-06	35	214	0.000196	9.15888e-07	7	44	2.8e-05	6.36364e-07	1	7	0.000003	4.28571e-07	3	4	0.000493	0.00012325	7	163	5.3e-05	3.25153e-07	8	26	8.3e-05	3.19231e-06	69	384	0.00051	1.32813e-06	Absent
Afipia_massiliensis	1.32043e-05	12	214	7.7e-05	3.59813e-07	3	44	2.1e-05	4.77273e-07	1	7	0.000004	5.71429e-07	4	4	0.010518	0.0026295	3	163	1.7e-05	1.04294e-07	1	26	0.000007	2.69231e-07	20	384	0.000474	1.23437e-06	Absent
Agaribacter_marinus	2.54157e-07	11	214	7.1e-05	3.31776e-07	0	44	0	0	1	7	0.000005	7.14286e-07	0	4	0	0	2	163	1.9e-05	1.16564e-07	2	26	0.00002	7.69231e-07	18	384	9.9e-05	2.57812e-07	Absent
Agaribacterium_haliotis	1.92043e-06	46	214	0.00033	1.54206e-06	8	44	7.8e-05	1.77273e-06	0	7	0	0	1	4	0.000285	7.125e-05	13	163	0.000106	6.50307e-07	12	26	0.000135	5.19231e-06	86	384	0.000683	1.77865e-06	Absent
Agaricicola_taiwanensis	1.49406e-06	38	214	0.000353	1.64953e-06	10	44	8.2e-05	1.86364e-06	1	7	0.000008	1.14286e-06	0	4	0	0	7	163	5.5e-05	3.37423e-07	11	26	0.000108	4.15385e-06	84	384	0.000652	1.69792e-06	Absent
Agaricus_bisporus	1.16152e-06	18	214	8.4e-05	3.92523e-07	7	44	2.8e-05	6.36364e-07	7	7	9.7e-05	1.38571e-05	3	4	0.000382	9.55e-05	3	163	3.2e-05	1.96319e-07	6	26	0.000182	7e-06	29	384	0.000173	4.50521e-07	Absent
Agaricus_blazei	1.90024e-08	1	214	0.000005	2.33645e-08	0	44	0	0	0	7	0	0	0	4	0	0	0	163	0	0	0	26	0	0	3	384	1.1e-05	2.86458e-08	Absent
Agaricus_subrufescens	1.18765e-08	1	214	0.000005	2.33645e-08	0	44	0	0	0	7	0	0	0	4	0	0	0	163	0	0	0	26	0	0	1	384	0.000005	1.30208e-08	Absent
Agarilytica_rhodophyticola	2.7886e-06	57	214	0.000396	1.85047e-06	4	44	0.000604	1.37273e-05	3	7	2.1e-05	3e-06	0	4	0	0	12	163	0.000303	1.8589e-06	11	26	0.000141	5.42308e-06	104	384	0.000883	2.29948e-06	Absent
Agarivorans_albus	1.94774e-07	5	214	2.5e-05	1.16822e-07	2	44	0.000008	1.81818e-07	0	7	0	0	0	4	0	0	3	163	1.7e-05	1.04294e-07	3	26	7.3e-05	2.80769e-06	9	384	4.1e-05	1.06771e-07	Absent
Agarivorans_gilvus	3.57601e-06	83	214	0.000697	3.25701e-06	20	44	0.00026	5.90909e-06	0	7	0	0	0	4	0	0	17	163	0.000333	2.04294e-06	14	26	0.000202	7.76923e-06	163	384	0.001519	3.95573e-06	Absent
Agarophyton_chilense	1.30641e-08	0	214	0	0	0	44	0	0	0	7	0	0	0	4	0	0	1	163	0.000003	1.84049e-08	1	26	0.000005	1.92308e-07	1	384	0.000003	7.8125e-09	Absent
Agarophyton_tenuistipitatum	3.56295e-09	0	214	0	0	0	44	0	0	0	7	0	0	0	4	0	0	0	163	0	0	0	26	0	0	1	384	0.000003	7.8125e-09	Absent
Agarophyton_vermiculophyllum	1.06888e-08	1	214	0.000003	1.40187e-08	0	44	0	0	0	7	0	0	0	4	0	0	0	163	0	0	0	26	0	0	2	384	0.000006	1.5625e-08	Absent
Agathobacter_ruminis	0.000667962	214	214	0.183681	0.000858322	43	44	0.06631	0.00150705	1	7	0.000008	1.14286e-06	0	4	0	0	23	163	0.018507	0.00011354	26	26	0.029169	0.00112188	383	384	0.264749	0.000689451	Absent
Agathobaculum_butyriciproducens	0.00463982	214	214	1.12819	0.00527192	44	44	0.260535	0.00592125	1	7	0.000003	4.28571e-07	0	4	0	0	23	163	0.376954	0.0023126	26	26	0.205853	0.00791742	383	384	1.93519	0.00503956	Absent
Agathobaculum_desmolans	0.000928803	214	214	0.234436	0.0010955	44	44	0.042894	0.000974864	0	7	0	0	0	4	0	0	24	163	0.072239	0.000443184	26	26	0.063349	0.0024365	383	384	0.369134	0.000961286	Absent
Aggregatibacter_kilianii	5.18432e-05	150	214	0.017241	8.05654e-05	26	44	0.002617	5.94773e-05	0	7	0	0	0	4	0	0	18	163	0.000483	2.96319e-06	18	26	0.000334	1.28462e-05	276	384	0.022977	5.98359e-05	Absent
Aggregatilinea_lenta	8.56651e-06	123	214	0.001628	7.60748e-06	27	44	0.000874	1.98636e-05	4	7	2.2e-05	3.14286e-06	0	4	0	0	22	163	0.001011	6.20245e-06	22	26	0.000825	3.17308e-05	208	384	0.002853	7.42969e-06	Absent
Agitococcus_lubricus	4.42755e-06	76	214	0.00085	3.97196e-06	13	44	0.000138	3.13636e-06	2	7	1.1e-05	1.57143e-06	0	4	0	0	16	163	0.000289	1.77301e-06	12	26	0.000567	2.18077e-05	152	384	0.001873	4.8776e-06	Absent
Aglaothamnion_neglectum	3.80048e-08	1	214	0.000003	1.40187e-08	2	44	0.000008	1.81818e-07	1	7	0.000006	8.57143e-07	0	4	0	0	0	163	0	0	1	26	1.2e-05	4.61538e-07	1	384	0.000003	7.8125e-09	Absent
Agreia_bicolorata	2.41093e-07	9	214	4.9e-05	2.28972e-07	2	44	2.4e-05	5.45455e-07	0	7	0	0	0	4	0	0	3	163	0.00001	6.13497e-08	4	26	4.1e-05	1.57692e-06	16	384	7.9e-05	2.05729e-07	Absent
Agreia_pratensis	2.31591e-07	14	214	6.9e-05	3.2243e-07	1	44	0.000004	9.09091e-08	0	7	0	0	0	4	0	0	2	163	1.9e-05	1.16564e-07	0	26	0	0	22	384	0.000103	2.68229e-07	Absent
Agrilactobacillus_composti	2.82898e-05	189	214	0.007915	3.6986e-05	39	44	0.001264	2.87273e-05	1	7	0.000005	7.14286e-07	0	4	0	0	23	163	0.00177	1.08589e-05	25	26	0.001297	4.98846e-05	340	384	0.011569	3.01276e-05	Absent
Agrilactobacillus_yilanensis	2.66853e-05	197	214	0.007493	3.5014e-05	36	44	0.001302	2.95909e-05	0	7	0	0	0	4	0	0	21	163	0.001121	6.8773e-06	24	26	0.001081	4.15769e-05	350	384	0.011472	2.9875e-05	Absent
Agrobacterium_albertimagni	4.98812e-07	8	214	0.000161	7.52336e-07	1	44	0.000004	9.09091e-08	0	7	0	0	0	4	0	0	4	163	4.8e-05	2.94479e-07	3	26	2.5e-05	9.61538e-07	13	384	0.000182	4.73958e-07	Absent
Agrobacterium_arsenijevicii	7.24466e-08	3	214	1.1e-05	5.14019e-08	0	44	0	0	0	7	0	0	0	4	0	0	3	163	1.5e-05	9.20245e-08	2	26	1.4e-05	5.38462e-07	6	384	2.1e-05	5.46875e-08	Absent
Agrobacterium_bohemicum	1.69834e-07	3	214	1.2e-05	5.60748e-08	2	44	0.000008	1.81818e-07	0	7	0	0	1	4	9.4e-05	2.35e-05	1	163	0.000004	2.45399e-08	0	26	0	0	5	384	2.5e-05	6.51042e-08	Absent
Agrobacterium_cavarae	7.60095e-08	4	214	2.2e-05	1.02804e-07	1	44	0.000004	9.09091e-08	0	7	0	0	0	4	0	0	0	163	0	0	1	26	0.000005	1.92308e-07	7	384	3.3e-05	8.59375e-08	Absent
Agrobacterium_deltaense	2.28741e-06	65	214	0.000651	3.04206e-06	13	44	9.3e-05	2.11364e-06	1	7	0.000005	7.14286e-07	0	4	0	0	8	163	5.9e-05	3.61963e-07	7	26	6.8e-05	2.61538e-06	127	384	0.00105	2.73437e-06	Absent
Agrobacterium_fabrum	1.12708e-06	39	214	0.000269	1.25701e-06	6	44	3.6e-05	8.18182e-07	0	7	0	0	0	4	0	0	11	163	0.000106	6.50307e-07	6	26	8.4e-05	3.23077e-06	77	384	0.000454	1.18229e-06	Absent
Agrobacterium_larrymoorei	7.58907e-07	34	214	0.000182	8.50467e-07	4	44	4.3e-05	9.77273e-07	0	7	0	0	0	4	0	0	5	163	3.2e-05	1.96319e-07	4	26	3.2e-05	1.23077e-06	59	384	0.00035	9.11458e-07	Absent
Agrobacterium_rhizogenes	3.14964e-06	83	214	0.000739	3.45327e-06	18	44	0.000158	3.59091e-06	0	7	0	0	1	4	9.4e-05	2.35e-05	19	163	0.000275	1.68712e-06	13	26	0.000197	7.57692e-06	149	384	0.001189	3.09635e-06	Absent
Agrobacterium_rosae	1.42684e-05	116	214	0.003649	1.70514e-05	23	44	0.001378	3.13182e-05	0	7	0	0	0	4	0	0	13	163	0.000501	3.07362e-06	12	26	0.000228	8.76923e-06	208	384	0.006258	1.62969e-05	Absent
Agrobacterium_rubi	1.58432e-06	50	214	0.000349	1.63084e-06	6	44	5.5e-05	1.25e-06	0	7	0	0	0	4	0	0	9	163	0.000102	6.25767e-07	13	26	0.00015	5.76923e-06	91	384	0.000678	1.76562e-06	Absent
Agrobacterium_salinitolerans	4.75059e-08	4	214	1.5e-05	7.00935e-08	0	44	0	0	0	7	0	0	0	4	0	0	0	163	0	0	1	26	0.000007	2.69231e-07	5	384	1.8e-05	4.6875e-08	Absent
Agrobacterium_vitis	7.02969e-06	114	214	0.001804	8.42991e-06	16	44	0.000184	4.18182e-06	1	7	0.000003	4.28571e-07	0	4	0	0	19	163	0.000319	1.95706e-06	22	26	0.000498	1.91538e-05	209	384	0.003111	8.10156e-06	Absent
Agrococcus_baldri	6.5677e-07	32	214	0.000181	8.45794e-07	4	44	0.00002	4.54545e-07	1	7	0.000004	5.71429e-07	0	4	0	0	4	163	1.7e-05	1.04294e-07	7	26	6.2e-05	2.38462e-06	49	384	0.000269	7.00521e-07	Absent
Agrococcus_carbonis	2.68527e-06	48	214	0.000632	2.95327e-06	17	44	0.000204	4.63636e-06	0	7	0	0	0	4	0	0	14	163	0.000162	9.93865e-07	5	26	4.8e-05	1.84615e-06	93	384	0.001215	3.16406e-06	Absent
Agrococcus_casei	1.27078e-06	47	214	0.000282	1.31776e-06	8	44	3.6e-05	8.18182e-07	0	7	0	0	0	4	0	0	15	163	0.00019	1.16564e-06	11	26	0.000131	5.03846e-06	78	384	0.000431	1.1224e-06	Absent
Agrococcus_jejuensis	8.37292e-07	31	214	0.000159	7.42991e-07	12	44	9.8e-05	2.22727e-06	0	7	0	0	0	4	0	0	10	163	8.1e-05	4.96933e-07	7	26	8.5e-05	3.26923e-06	57	384	0.000282	7.34375e-07	Absent
Agrococcus_jenensis	9.50119e-07	25	214	0.000167	7.80374e-07	4	44	1.6e-05	3.63636e-07	0	7	0	0	1	4	0.000299	7.475e-05	9	163	6.8e-05	4.17178e-07	1	26	0.000008	3.07692e-07	42	384	0.000242	6.30208e-07	Absent
Agrococcus_lahaulensis	1.85154e-06	39	214	0.000442	2.06542e-06	5	44	0.000198	4.5e-06	0	7	0	0	0	4	0	0	5	163	5.5e-05	3.37423e-07	1	26	0.000008	3.07692e-07	59	384	0.000856	2.22917e-06	Absent
Agrococcus_pavilionensis	7.5772e-07	19	214	0.000172	8.03738e-07	8	44	5.6e-05	1.27273e-06	0	7	0	0	0	4	0	0	7	163	3.5e-05	2.14724e-07	6	26	7.3e-05	2.80769e-06	35	384	0.000302	7.86458e-07	Absent
Agrococcus_terreus	6.19952e-07	27	214	0.000158	7.38318e-07	5	44	3.6e-05	8.18182e-07	1	7	0.000003	4.28571e-07	0	4	0	0	8	163	5.3e-05	3.25153e-07	3	26	3.5e-05	1.34615e-06	42	384	0.000237	6.17187e-07	Absent
Agrocybe_aegerita	1.2886e-06	18	214	0.000112	5.23364e-07	2	44	7.5e-05	1.70455e-06	3	7	2.1e-05	3e-06	2	4	0.00065	0.0001625	1	163	5.1e-05	3.12883e-07	1	26	1.2e-05	4.61538e-07	27	384	0.000164	4.27083e-07	Absent
Agrocybe_pediades	1.81116e-06	4	214	2.2e-05	1.02804e-07	5	44	0.00002	4.54545e-07	7	7	4.3e-05	6.14286e-06	1	4	0.001393	0.00034825	0	163	0	0	0	26	0	0	9	384	4.7e-05	1.22396e-07	Absent
Agromyces_albus	1.62114e-06	34	214	0.000356	1.66355e-06	7	44	8.5e-05	1.93182e-06	1	7	0.000003	4.28571e-07	0	4	0	0	11	163	7.8e-05	4.78528e-07	11	26	0.000114	4.38462e-06	69	384	0.000729	1.89844e-06	Absent
Agromyces_allii	7.03088e-07	23	214	0.000173	8.08411e-07	5	44	0.00002	4.54545e-07	0	7	0	0	0	4	0	0	4	163	0.00002	1.22699e-07	1	26	5.4e-05	2.07692e-06	41	384	0.000325	8.46354e-07	Absent
Agromyces_atrinae	2.43112e-06	65	214	0.000528	2.46729e-06	11	44	0.000104	2.36364e-06	0	7	0	0	0	4	0	0	11	163	0.00011	6.74847e-07	5	26	7.5e-05	2.88462e-06	115	384	0.00123	3.20312e-06	Absent
Agromyces_aureus	4.52494e-07	12	214	0.00007	3.27103e-07	4	44	0.00002	4.54545e-07	0	7	0	0	0	4	0	0	5	163	2.6e-05	1.59509e-07	7	26	9.2e-05	3.53846e-06	27	384	0.000173	4.50521e-07	Absent
Agromyces_bauzanensis	3.72922e-07	13	214	0.000101	4.71963e-07	2	44	1.2e-05	2.72727e-07	0	7	0	0	0	4	0	0	4	163	1.9e-05	1.16564e-07	0	26	0	0	20	384	0.000182	4.73958e-07	Absent
Agromyces_binzhouensis	1.28029e-06	19	214	0.000269	1.25701e-06	5	44	2.9e-05	6.59091e-07	0	7	0	0	0	4	0	0	5	163	5.3e-05	3.25153e-07	4	26	6.2e-05	2.38462e-06	46	384	0.000665	1.73177e-06	Absent
Agromyces_bracchium	2.19715e-07	10	214	7.5e-05	3.50467e-07	3	44	1.6e-05	3.63636e-07	0	7	0	0	0	4	0	0	0	163	0	0	0	26	0	0	19	384	9.4e-05	2.44792e-07	Absent
Agromyces_cerinus	4.04988e-07	8	214	4.5e-05	2.1028e-07	1	44	0.000004	9.09091e-08	2	7	0.000007	1e-06	0	4	0	0	1	163	0.000003	1.84049e-08	6	26	0.000227	8.73077e-06	11	384	5.5e-05	1.43229e-07	Absent
Agromyces_flavus	3.49406e-06	80	214	0.001094	5.11215e-06	12	44	7.4e-05	1.68182e-06	0	7	0	0	0	4	0	0	9	163	8.9e-05	5.46012e-07	11	26	0.000148	5.69231e-06	131	384	0.001537	4.0026e-06	Absent
Agromyces_fucosus	5.10689e-08	4	214	1.6e-05	7.47664e-08	1	44	0.000004	9.09091e-08	0	7	0	0	0	4	0	0	0	163	0	0	0	26	0	0	5	384	2.3e-05	5.98958e-08	Absent
Agromyces_hippuratus	3.52732e-07	14	214	8.5e-05	3.97196e-07	4	44	1.6e-05	3.63636e-07	0	7	0	0	0	4	0	0	5	163	3.3e-05	2.02454e-07	1	26	0.000005	1.92308e-07	27	384	0.000158	4.11458e-07	Absent
Agromyces_italicus	1.15914e-06	31	214	0.000237	1.10748e-06	8	44	9.8e-05	2.22727e-06	0	7	0	0	0	4	0	0	11	163	0.00014	8.58896e-07	10	26	0.000145	5.57692e-06	50	384	0.000356	9.27083e-07	Absent
Agromyces_lapidis	2.68409e-07	12	214	5.1e-05	2.38318e-07	7	44	5.5e-05	1.25e-06	0	7	0	0	0	4	0	0	3	163	2.1e-05	1.28834e-07	1	26	0.000008	3.07692e-07	23	384	9.1e-05	2.36979e-07	Absent
Agromyces_luteolus	3.95487e-07	16	214	9.9e-05	4.62617e-07	4	44	0.00002	4.54545e-07	0	7	0	0	0	4	0	0	7	163	7.6e-05	4.66258e-07	2	26	1.5e-05	5.76923e-07	21	384	0.000123	3.20313e-07	Absent
Agromyces_mediolanus	1.95487e-06	53	214	0.000519	2.42523e-06	14	44	0.000277	6.29545e-06	0	7	0	0	0	4	0	0	11	163	8.4e-05	5.15337e-07	2	26	1.3e-05	5e-07	83	384	0.000753	1.96094e-06	Absent
Agromyces_protaetiae	1.78979e-06	54	214	0.000429	2.00467e-06	13	44	0.000154	3.5e-06	0	7	0	0	0	4	0	0	15	163	0.000153	9.3865e-07	7	26	7.8e-05	3e-06	97	384	0.000693	1.80469e-06	Absent
Agromyces_ramosus	3.98337e-06	84	214	0.001024	4.78505e-06	10	44	7.1e-05	1.61364e-06	0	7	0	0	0	4	0	0	14	163	0.000298	1.82822e-06	6	26	6.9e-05	2.65385e-06	148	384	0.001892	4.92708e-06	Absent
Agromyces_salentinus	5.14252e-07	20	214	0.000108	5.04673e-07	4	44	0.000103	2.34091e-06	0	7	0	0	0	4	0	0	4	163	2.4e-05	1.47239e-07	1	26	1.5e-05	5.76923e-07	29	384	0.000183	4.76562e-07	Absent
Agromyces_subbeticus	9.2399e-07	36	214	0.000249	1.16355e-06	8	44	6.1e-05	1.38636e-06	0	7	0	0	0	4	0	0	7	163	5.7e-05	3.49693e-07	6	26	5.4e-05	2.07692e-06	61	384	0.000357	9.29688e-07	Absent
Agromyces_terreus	1.89192e-06	18	214	0.00061	2.85047e-06	7	44	0.000203	4.61364e-06	0	7	0	0	0	4	0	0	0	163	0	0	3	26	4.4e-05	1.69231e-06	27	384	0.000736	1.91667e-06	Absent
Ahnfeltia_plicata	2.25653e-08	2	214	0.000008	3.73832e-08	0	44	0	0	0	7	0	0	0	4	0	0	0	163	0	0	0	26	0	0	3	384	1.1e-05	2.86458e-08	Absent
Ahnfeltiopsis_flabelliformis	1.66271e-08	2	214	0.000007	3.27103e-08	0	44	0	0	0	7	0	0	0	4	0	0	0	163	0	0	0	26	0	0	2	384	0.000007	1.82292e-08	Absent
Ahniella_affigens	1.61758e-06	39	214	0.000353	1.64953e-06	7	44	0.00004	9.09091e-07	4	7	1.9e-05	2.71429e-06	0	4	0	0	9	163	7.9e-05	4.84663e-07	7	26	6.5e-05	2.5e-06	73	384	0.000806	2.09896e-06	Absent
Ahrensia_kielensis	1.12827e-07	5	214	3.1e-05	1.4486e-07	1	44	0.000004	9.09091e-08	0	7	0	0	0	4	0	0	0	163	0	0	2	26	2.1e-05	8.07692e-07	7	384	3.9e-05	1.01562e-07	Absent
Ahrensia_marina	8.1829e-07	26	214	0.00024	1.1215e-06	3	44	1.2e-05	2.72727e-07	0	7	0	0	0	4	0	0	9	163	3.7e-05	2.26994e-07	5	26	3.4e-05	1.30769e-06	49	384	0.000366	9.53125e-07	Absent
Aidingimonas_halophila	1.69952e-06	43	214	0.000447	2.08879e-06	5	44	0.00002	4.54545e-07	0	7	0	0	0	4	0	0	11	163	0.00008	4.90798e-07	8	26	0.000177	6.80769e-06	84	384	0.000707	1.84115e-06	Absent
Aidingimonas_lacisalsi	5.43943e-07	30	214	0.000131	6.1215e-07	4	44	1.6e-05	3.63636e-07	1	7	0.000003	4.28571e-07	0	4	0	0	8	163	5.3e-05	3.25153e-07	4	26	4.4e-05	1.69231e-06	47	384	0.000211	5.49479e-07	Absent
Aigarchaeota_archaeon	6.4133e-07	24	214	0.000181	8.45794e-07	0	44	0	0	0	7	0	0	0	4	0	0	6	163	3.7e-05	2.26994e-07	3	26	2.9e-05	1.11538e-06	39	384	0.000293	7.63021e-07	Absent
Akanthomyces_lecanii	4.96437e-07	20	214	8.1e-05	3.78505e-07	5	44	2.8e-05	6.36364e-07	7	7	7.7e-05	1.1e-05	0	4	0	0	8	163	7.1e-05	4.35583e-07	4	26	3.3e-05	1.26923e-06	29	384	0.000128	3.33333e-07	Absent
Akanthomyces_muscarius	1.18765e-08	0	214	0	0	1	44	0.000004	9.09091e-08	2	7	0.000006	8.57143e-07	0	4	0	0	0	163	0	0	0	26	0	0	0	384	0	0	Absent
Akebiconcha_kawamurai	2.13777e-08	1	214	0.000004	1.86916e-08	0	44	0	0	0	7	0	0	0	4	0	0	0	163	0	0	0	26	0	0	4	384	1.4e-05	3.64583e-08	Absent
Akkermansia_glycaniphila	0.00090826	193	214	0.3356	0.00156822	37	44	0.001689	3.83864e-05	0	7	0	0	0	4	0	0	22	163	0.00332	2.03681e-05	25	26	0.007446	0.000286385	341	384	0.4167	0.00108516	Absent
Akkermansia_muciniphila	0.118493	376	214	36.7429	0.171696	71	44	3.62814	0.0824577	0	7	0	0	1	4	0.000252	6.3e-05	67	163	7.91761	0.0485743	52	26	4.03911	0.15535	647	384	47.4432	0.12355	Absent
Albibacterium_bauzanense	6.76128e-06	99	214	0.001497	6.99533e-06	15	44	0.00035	7.95455e-06	0	7	0	0	1	4	5.7e-05	1.425e-05	18	163	0.00025	1.53374e-06	18	26	0.000349	1.34231e-05	203	384	0.00319	8.30729e-06	Absent
Albidovulum_inexpectatum	8.4323e-07	29	214	0.000269	1.25701e-06	3	44	2.7e-05	6.13636e-07	1	7	0.000003	4.28571e-07	0	4	0	0	9	163	5.7e-05	3.49693e-07	2	26	2.2e-05	8.46154e-07	40	384	0.000332	8.64583e-07	Absent
Albidovulum_xiamenense	1.34917e-06	44	214	0.000255	1.19159e-06	11	44	8.8e-05	2e-06	3	7	0.00001	1.42857e-06	0	4	0	0	12	163	0.000139	8.52761e-07	6	26	0.00005	1.92308e-06	74	384	0.000594	1.54688e-06	Absent
Albimonas_donghaensis	2.05582e-06	52	214	0.000446	2.08411e-06	15	44	0.000112	2.54545e-06	1	7	0.000003	4.28571e-07	0	4	0	0	19	163	0.000412	2.52761e-06	10	26	9.9e-05	3.80769e-06	95	384	0.000659	1.71615e-06	Absent
Albimonas_pacifica	1.19715e-06	41	214	0.000303	1.41589e-06	3	44	3.2e-05	7.27273e-07	0	7	0	0	0	4	0	0	9	163	0.000111	6.80982e-07	5	26	5.5e-05	2.11538e-06	74	384	0.000507	1.32031e-06	Absent
Albugo_candida	1.14133e-06	18	214	0.000151	7.05607e-07	17	44	0.000105	2.38636e-06	7	7	0.000121	1.72857e-05	1	4	0.000299	7.475e-05	2	163	1.1e-05	6.74847e-08	4	26	4.4e-05	1.69231e-06	30	384	0.00023	5.98958e-07	Absent
Albugo_laibachii	9.01425e-07	13	214	6.9e-05	3.2243e-07	13	44	0.000119	2.70455e-06	7	7	0.000144	2.05714e-05	2	4	0.000194	4.85e-05	4	163	2.1e-05	1.28834e-07	8	26	9.3e-05	3.57692e-06	26	384	0.000119	3.09896e-07	Absent
Alcaligenaceae_bacterium	1.01425e-05	138	214	0.001011	4.7243e-06	14	44	0.000367	8.34091e-06	1	7	0.000003	4.28571e-07	0	4	0	0	23	163	0.004527	2.7773e-05	22	26	0.000391	1.50385e-05	247	384	0.002241	5.83594e-06	Absent
Alcaligenes_aquatilis	2.11164e-06	18	214	0.000333	1.55607e-06	4	44	0.000119	2.70455e-06	7	7	3.8e-05	5.42857e-06	0	4	0	0	4	163	3.8e-05	2.33129e-07	3	26	4.1e-05	1.57692e-06	27	384	0.001209	3.14844e-06	Absent
Alcaligenes_faecalis	8.01544e-06	137	214	0.001872	8.74766e-06	21	44	0.000344	7.81818e-06	2	7	0.000006	8.57143e-07	3	4	0.000936	0.000234	15	163	0.000259	1.58896e-06	13	26	0.000228	8.76923e-06	237	384	0.003104	8.08333e-06	Absent
Alcaligenes_pakistanensis	1.08195e-05	89	214	0.002303	1.07617e-05	17	44	0.001154	2.62273e-05	0	7	0	0	0	4	0	0	8	163	5.7e-05	3.49693e-07	11	26	0.000245	9.42308e-06	188	384	0.005351	1.39349e-05	Absent
Alcanivorax_borkumensis	6.53207e-08	2	214	2.3e-05	1.07477e-07	0	44	0	0	0	7	0	0	0	4	0	0	1	163	0.000003	1.84049e-08	1	26	0.000006	2.30769e-07	2	384	2.3e-05	5.98958e-08	Absent
Alcanivorax_dieselolei	9.85748e-07	13	214	0.000377	1.76168e-06	4	44	3.3e-05	7.5e-07	0	7	0	0	0	4	0	0	1	163	0.000005	3.06748e-08	0	26	0	0	20	384	0.000415	1.08073e-06	Absent
Alcanivorax_gelatiniphagus	1.60214e-06	55	214	0.000492	2.29907e-06	4	44	3.1e-05	7.04545e-07	0	7	0	0	0	4	0	0	3	163	3.4e-05	2.08589e-07	3	26	3.3e-05	1.26923e-06	96	384	0.000759	1.97656e-06	Absent
Alcanivorax_hongdengensis	4.47743e-07	20	214	0.00008	3.73832e-07	4	44	2.4e-05	5.45455e-07	0	7	0	0	0	4	0	0	6	163	3.7e-05	2.26994e-07	5	26	5.5e-05	2.11538e-06	33	384	0.000181	4.71354e-07	Absent
Alcanivorax_indicus	1.76366e-06	71	214	0.000396	1.85047e-06	17	44	0.000122	2.77273e-06	0	7	0	0	0	4	0	0	11	163	7.9e-05	4.84663e-07	8	26	9.8e-05	3.76923e-06	136	384	0.00079	2.05729e-06	Absent
Alcanivorax_jadensis	4.61995e-07	12	214	6.6e-05	3.08411e-07	5	44	8.8e-05	2e-06	0	7	0	0	0	4	0	0	7	163	0.00005	3.06748e-07	5	26	7.8e-05	3e-06	18	384	0.000107	2.78646e-07	Absent
Alcanivorax_marinus	2.69596e-07	15	214	0.00006	2.80374e-07	1	44	0.000004	9.09091e-08	0	7	0	0	0	4	0	0	4	163	2.6e-05	1.59509e-07	4	26	2.9e-05	1.11538e-06	26	384	0.000108	2.8125e-07	Absent
Alcanivorax_mobilis	5.70071e-08	4	214	1.6e-05	7.47664e-08	1	44	0.000004	9.09091e-08	0	7	0	0	0	4	0	0	1	163	0.000006	3.68098e-08	0	26	0	0	6	384	2.2e-05	5.72917e-08	Absent
Alcanivorax_nanhaiticus	5.42755e-07	17	214	0.000137	6.40187e-07	3	44	1.2e-05	2.72727e-07	2	7	0.000007	1e-06	0	4	0	0	4	163	1.7e-05	1.04294e-07	3	26	2.6e-05	1e-06	37	384	0.000258	6.71875e-07	Absent
Alcanivorax_pacificus	6.7696e-07	12	214	0.000138	6.4486e-07	3	44	1.7e-05	3.86364e-07	0	7	0	0	0	4	0	0	4	163	2.4e-05	1.47239e-07	2	26	1.5e-05	5.76923e-07	30	384	0.000376	9.79167e-07	Absent
Alcanivorax_profundi	0.000132086	113	214	0.014009	6.54626e-05	28	44	0.016453	0.000373932	0	7	0	0	0	4	0	0	16	163	0.003288	2.01718e-05	17	26	0.002678	0.000103	217	384	0.074788	0.00019476	Absent
Alcanivorax_venustensis	3.56651e-06	40	214	0.001281	5.98598e-06	6	44	3.7e-05	8.40909e-07	0	7	0	0	0	4	0	0	2	163	2.8e-05	1.71779e-07	1	26	0.00003	1.15385e-06	62	384	0.001627	4.23698e-06	Absent
Alcanivorax_xenomutans	1.04394e-06	9	214	0.00013	6.07477e-07	3	44	1.6e-05	3.63636e-07	0	7	0	0	0	4	0	0	6	163	5.5e-05	3.37423e-07	0	26	0	0	31	384	0.000678	1.76562e-06	Absent
Aldersonia_kunmingensis	8.70546e-07	30	214	0.000258	1.20561e-06	3	44	1.7e-05	3.86364e-07	0	7	0	0	0	4	0	0	6	163	2.7e-05	1.65644e-07	4	26	4.7e-05	1.80769e-06	51	384	0.000384	1e-06	Absent
Algibacillus_agarilyticus	1.88124e-06	55	214	0.00039	1.82243e-06	10	44	5.7e-05	1.29545e-06	0	7	0	0	0	4	0	0	12	163	0.000193	1.18405e-06	12	26	0.000171	6.57692e-06	87	384	0.000773	2.01302e-06	Absent
Algibacter_aestuarii	2.35511e-06	55	214	0.000552	2.57944e-06	2	44	2.9e-05	6.59091e-07	0	7	0	0	0	4	0	0	11	163	0.000213	1.30675e-06	7	26	0.000116	4.46154e-06	102	384	0.001073	2.79427e-06	Absent
Algibacter_alginicilyticus	6.07363e-06	87	214	0.001151	5.3785e-06	13	44	0.000324	7.36364e-06	1	7	0.000004	5.71429e-07	0	4	0	0	12	163	0.000153	9.3865e-07	10	26	0.000164	6.30769e-06	155	384	0.003318	8.64062e-06	Absent
Algibacter_amylolyticus	1.6057e-06	41	214	0.000448	2.09346e-06	3	44	1.2e-05	2.72727e-07	0	7	0	0	0	4	0	0	5	163	0.00004	2.45399e-07	4	26	4.1e-05	1.57692e-06	80	384	0.000811	2.11198e-06	Absent
Algibacter_aquaticus	2.08195e-06	47	214	0.000353	1.64953e-06	6	44	0.000134	3.04545e-06	0	7	0	0	0	4	0	0	9	163	0.000111	6.80982e-07	7	26	8.8e-05	3.38462e-06	99	384	0.001067	2.77865e-06	Absent
Algibacter_lectus	4.87173e-06	42	214	0.000863	4.03271e-06	11	44	0.00029	6.59091e-06	0	7	0	0	0	4	0	0	5	163	4.5e-05	2.76074e-07	10	26	0.000121	4.65385e-06	89	384	0.002783	7.2474e-06	Absent
Algibacter_mikhailovii	4.50713e-06	80	214	0.00126	5.88785e-06	8	44	8.1e-05	1.84091e-06	0	7	0	0	0	4	0	0	9	163	7.6e-05	4.66258e-07	11	26	0.000282	1.08462e-05	151	384	0.002096	5.45833e-06	Absent
Algibacter_pacificus	2.48812e-06	58	214	0.00052	2.42991e-06	4	44	0.000212	4.81818e-06	0	7	0	0	0	4	0	0	10	163	0.000131	8.03681e-07	9	26	0.000113	4.34615e-06	116	384	0.001119	2.91406e-06	Absent
Algibacter_pectinivorans	1.45606e-06	25	214	0.000196	9.15888e-07	8	44	0.000103	2.34091e-06	0	7	0	0	0	4	0	0	5	163	0.000148	9.07975e-07	6	26	5.4e-05	2.07692e-06	49	384	0.000725	1.88802e-06	Absent
Algibacter_wandonensis	1.1247e-06	12	214	0.000252	1.17757e-06	3	44	0.00003	6.81818e-07	1	7	0.000003	4.28571e-07	0	4	0	0	4	163	5.5e-05	3.37423e-07	1	26	0.000007	2.69231e-07	22	384	0.0006	1.5625e-06	Absent
Algicoccus_marinus	4.33492e-06	83	214	0.000948	4.42991e-06	15	44	0.000198	4.5e-06	0	7	0	0	1	4	5.7e-05	1.425e-05	12	163	9.1e-05	5.58282e-07	11	26	0.000186	7.15385e-06	172	384	0.00217	5.65104e-06	Absent
Algicola_sagamiensis	2.36698e-06	79	214	0.000532	2.48598e-06	14	44	0.000152	3.45455e-06	0	7	0	0	0	4	0	0	16	163	0.000211	1.29448e-06	14	26	0.000239	9.19231e-06	123	384	0.000859	2.23698e-06	Absent
Algimonas_arctica	1.41924e-05	71	214	0.005034	2.35234e-05	9	44	0.000391	8.88636e-06	0	7	0	0	0	4	0	0	4	163	3.3e-05	2.02454e-07	6	26	5.5e-05	2.11538e-06	115	384	0.006437	1.6763e-05	Absent
Alginatibacterium_sediminis	3.95843e-06	96	214	0.000797	3.7243e-06	24	44	0.000171	3.88636e-06	0	7	0	0	0	4	0	0	18	163	0.000543	3.33129e-06	19	26	0.000487	1.87308e-05	171	384	0.001335	3.47656e-06	Absent
Algiphilus_aromaticivorans	2.01069e-06	58	214	0.000421	1.96729e-06	16	44	0.0001	2.27273e-06	0	7	0	0	1	4	0.0001	2.5e-05	15	163	0.000193	1.18405e-06	12	26	0.000125	4.80769e-06	110	384	0.000754	1.96354e-06	Absent
Algisphaera_agarilytica	8.9715e-06	120	214	0.002358	1.10187e-05	23	44	0.000429	9.75e-06	0	7	0	0	0	4	0	0	20	163	0.000523	3.20859e-06	22	26	0.000604	2.32308e-05	219	384	0.00364	9.47917e-06	Absent
Algoriella_xinjiangensis	5.92399e-06	81	214	0.001214	5.6729e-06	14	44	0.000754	1.71364e-05	0	7	0	0	0	4	0	0	13	163	0.000134	8.22086e-07	17	26	0.000212	8.15385e-06	164	384	0.002674	6.96354e-06	Absent
Algoriphagus_alkaliphilus	2.59501e-06	62	214	0.000724	3.38318e-06	6	44	0.000119	2.70455e-06	0	7	0	0	0	4	0	0	13	163	0.000138	8.46626e-07	10	26	0.000112	4.30769e-06	113	384	0.001092	2.84375e-06	Absent
Algoriphagus_antarcticus	3.56651e-06	76	214	0.000802	3.74766e-06	10	44	0.000188	4.27273e-06	0	7	0	0	0	4	0	0	14	163	0.000113	6.93252e-07	6	26	0.000148	5.69231e-06	148	384	0.001752	4.5625e-06	Absent
Algoriphagus_aquaeductus	2.93468e-06	45	214	0.000684	3.19626e-06	5	44	4.1e-05	9.31818e-07	0	7	0	0	0	4	0	0	11	163	0.000146	8.95706e-07	9	26	0.000122	4.69231e-06	107	384	0.001478	3.84896e-06	Absent
Algoriphagus_aquimarinus	7.04513e-06	114	214	0.001849	8.64019e-06	18	44	0.000375	8.52273e-06	1	7	0.000003	4.28571e-07	0	4	0	0	16	163	0.000239	1.46626e-06	14	26	0.000493	1.89615e-05	220	384	0.002973	7.74219e-06	Absent
Algoriphagus_aquimaris	4.41805e-07	14	214	0.000124	5.79439e-07	1	44	0.000004	9.09091e-08	0	7	0	0	0	4	0	0	0	163	0	0	5	26	5.8e-05	2.23077e-06	30	384	0.000186	4.84375e-07	Absent
Algoriphagus_boritolerans	3.33456e-05	172	214	0.006089	2.84533e-05	43	44	0.011084	0.000251909	0	7	0	0	0	4	0	0	16	163	0.000303	1.8589e-06	10	26	0.000129	4.96154e-06	315	384	0.010472	2.72708e-05	Absent
Algoriphagus_boseongensis	3.45724e-06	64	214	0.000932	4.35514e-06	9	44	0.00004	9.09091e-07	0	7	0	0	0	4	0	0	13	163	0.000122	7.48466e-07	13	26	0.000255	9.80769e-06	139	384	0.001562	4.06771e-06	Absent
Algoriphagus_chordae	2.6152e-06	51	214	0.000528	2.46729e-06	8	44	7.2e-05	1.63636e-06	0	7	0	0	1	4	0.000199	4.975e-05	11	163	0.000156	9.57055e-07	8	26	7.9e-05	3.03846e-06	98	384	0.001168	3.04167e-06	Absent
Algoriphagus_faecimaris	2.59382e-06	57	214	0.000491	2.29439e-06	8	44	0.000321	7.29545e-06	0	7	0	0	0	4	0	0	11	163	7.7e-05	4.72393e-07	7	26	0.000149	5.73077e-06	110	384	0.001146	2.98438e-06	Absent
Algoriphagus_formosus	5.92637e-07	7	214	7.7e-05	3.59813e-07	0	44	0	0	0	7	0	0	0	4	0	0	6	163	3.1e-05	1.90184e-07	3	26	4.1e-05	1.57692e-06	22	384	0.00035	9.11458e-07	Absent
Algoriphagus_halophilus	3.03088e-06	60	214	0.000731	3.41589e-06	8	44	0.00004	9.09091e-07	0	7	0	0	0	4	0	0	6	163	5.2e-05	3.19018e-07	8	26	0.00039	1.5e-05	110	384	0.001339	3.48698e-06	Absent
Algoriphagus_hitonicola	5.64371e-06	44	214	0.000885	4.13551e-06	6	44	0.001074	2.44091e-05	0	7	0	0	0	4	0	0	11	163	0.000348	2.13497e-06	11	26	0.000296	1.13846e-05	86	384	0.002149	5.59635e-06	Absent
Algoriphagus_iocasae	1.98575e-06	39	214	0.000359	1.67757e-06	6	44	2.4e-05	5.45455e-07	0	7	0	0	0	4	0	0	11	163	0.000133	8.15951e-07	7	26	0.00008	3.07692e-06	92	384	0.001076	2.80208e-06	Absent
Algoriphagus_kandeliae	4.89192e-06	70	214	0.00099	4.62617e-06	15	44	0.00021	4.77273e-06	4	7	1.4e-05	2e-06	0	4	0	0	16	163	0.000368	2.25767e-06	11	26	0.000168	6.46154e-06	147	384	0.002369	6.16927e-06	Absent
Algoriphagus_lacus	5.35748e-06	59	214	0.000634	2.96262e-06	3	44	0.000106	2.40909e-06	7	7	0.001543	0.000220429	2	4	0.00046	0.000115	9	163	0.000172	1.05521e-06	14	26	0.000263	1.01154e-05	115	384	0.001333	3.47135e-06	Absent
Algoriphagus_litoralis	1.69596e-06	35	214	0.000319	1.49065e-06	7	44	4.5e-05	1.02273e-06	0	7	0	0	0	4	0	0	4	163	2.6e-05	1.59509e-07	10	26	0.000116	4.46154e-06	84	384	0.000922	2.40104e-06	Absent
Algoriphagus_locisalis	4.10926e-06	60	214	0.001028	4.80374e-06	13	44	6.8e-05	1.54545e-06	0	7	0	0	0	4	0	0	13	163	0.000112	6.87117e-07	13	26	0.000241	9.26923e-06	133	384	0.002011	5.23698e-06	Absent
Algoriphagus_machipongonensis	3.66152e-06	60	214	0.000534	2.49533e-06	9	44	6.3e-05	1.43182e-06	0	7	0	0	0	4	0	0	13	163	9.8e-05	6.01227e-07	14	26	0.000145	5.57692e-06	139	384	0.002243	5.84115e-06	Absent
Algoriphagus_mannitolivorans	3.75416e-06	49	214	0.000676	3.15888e-06	5	44	5.5e-05	1.25e-06	0	7	0	0	0	4	0	0	14	163	0.000247	1.51534e-06	8	26	0.000137	5.26923e-06	115	384	0.002046	5.32812e-06	Absent
Algoriphagus_marincola	5.18052e-06	76	214	0.001418	6.62617e-06	21	44	0.000178	4.04545e-06	1	7	0.000004	5.71429e-07	0	4	0	0	12	163	0.000111	6.80982e-07	10	26	9.1e-05	3.5e-06	148	384	0.00256	6.66667e-06	Absent
Algoriphagus_marinus	4.87055e-06	79	214	0.000953	4.45327e-06	13	44	0.000214	4.86364e-06	0	7	0	0	0	4	0	0	14	163	0.000178	1.09202e-06	10	26	0.000174	6.69231e-06	167	384	0.002582	6.72396e-06	Absent
Algoriphagus_ornithinivorans	5.36817e-07	11	214	0.000103	4.81308e-07	1	44	0.000004	9.09091e-08	0	7	0	0	0	4	0	0	11	163	9.7e-05	5.95092e-07	4	26	0.00005	1.92308e-06	28	384	0.000198	5.15625e-07	Absent
Algoriphagus_ratkowskyi	1.74822e-06	52	214	0.00045	2.1028e-06	6	44	5.9e-05	1.34091e-06	0	7	0	0	0	4	0	0	10	163	6.2e-05	3.80368e-07	10	26	0.000153	5.88462e-06	95	384	0.000748	1.94792e-06	Absent
Algoriphagus_resistens	4.981e-06	92	214	0.001316	6.14953e-06	8	44	5.3e-05	1.20455e-06	0	7	0	0	0	4	0	0	13	163	0.000219	1.34356e-06	8	26	0.000137	5.26923e-06	179	384	0.002469	6.42969e-06	Absent
Algoriphagus_sanaruensis	2.08907e-06	51	214	0.000299	1.3972e-06	8	44	6.4e-05	1.45455e-06	0	7	0	0	0	4	0	0	9	163	8.7e-05	5.33742e-07	7	26	7.4e-05	2.84615e-06	103	384	0.001235	3.21615e-06	Absent
Algoriphagus_terrigena	3.88955e-06	78	214	0.000643	3.00467e-06	15	44	0.000181	4.11364e-06	2	7	0.000006	8.57143e-07	0	4	0	0	12	163	0.000108	6.62577e-07	15	26	0.000194	7.46154e-06	151	384	0.002143	5.58073e-06	Absent
Algoriphagus_vanfongensis	2.35748e-06	55	214	0.000319	1.49065e-06	12	44	0.00015	3.40909e-06	0	7	0	0	0	4	0	0	11	163	0.000292	1.79141e-06	15	26	0.000238	9.15385e-06	105	384	0.000986	2.56771e-06	Absent
Algoriphagus_yeomjeoni	2.3658e-06	52	214	0.000548	2.56075e-06	7	44	6.4e-05	1.45455e-06	0	7	0	0	0	4	0	0	13	163	0.000109	6.68712e-07	11	26	0.00013	5e-06	100	384	0.001141	2.97135e-06	Absent
Algoriphagus_zhangzhouensis	3.7696e-06	57	214	0.000733	3.42523e-06	15	44	0.000167	3.79545e-06	0	7	0	0	0	4	0	0	12	163	0.000172	1.05521e-06	11	26	0.000171	6.57692e-06	117	384	0.001931	5.02865e-06	Absent
Aliagarivorans_marinus	8.49169e-07	32	214	0.000226	1.05607e-06	7	44	5.7e-05	1.29545e-06	0	7	0	0	0	4	0	0	4	163	0.00002	1.22699e-07	8	26	0.00008	3.07692e-06	51	384	0.000332	8.64583e-07	Absent
Aliagarivorans_taiwanensis	1.22328e-06	58	214	0.00032	1.49533e-06	4	44	0.00002	4.54545e-07	0	7	0	0	0	4	0	0	6	163	4.2e-05	2.57669e-07	10	26	8.1e-05	3.11538e-06	99	384	0.000567	1.47656e-06	Absent
Aliarcobacter_faecis	6.88836e-07	19	214	9.8e-05	4.57944e-07	4	44	2.8e-05	6.36364e-07	0	7	0	0	0	4	0	0	2	163	0.000008	4.90798e-08	2	26	1.8e-05	6.92308e-07	36	384	0.000428	1.11458e-06	Absent
Alicycliphilus_denitrificans	7.20903e-07	13	214	0.000102	4.76636e-07	0	44	0	0	1	7	0.000003	4.28571e-07	0	4	0	0	5	163	3.5e-05	2.14724e-07	3	26	5.6e-05	2.15385e-06	24	384	0.000411	1.07031e-06	Absent
Alicyclobacillaceae_bacterium	1.00558e-05	145	214	0.002161	1.00981e-05	29	44	0.000451	1.025e-05	0	7	0	0	0	4	0	0	23	163	0.00099	6.07362e-06	23	26	0.001048	4.03077e-05	266	384	0.003817	9.9401e-06	Absent
Alicyclobacillus_acidiphilus	1.40582e-05	142	214	0.00323	1.50935e-05	27	44	0.00076	1.72727e-05	0	7	0	0	0	4	0	0	21	163	0.001594	9.77914e-06	23	26	0.000711	2.73462e-05	261	384	0.005542	1.44323e-05	Absent
Alicyclobacillus_acidocaldarius	6.83373e-06	107	214	0.001394	6.51402e-06	25	44	0.000516	1.17273e-05	0	7	0	0	0	4	0	0	20	163	0.000701	4.30061e-06	22	26	0.000552	2.12308e-05	186	384	0.002591	6.7474e-06	Absent
Alicyclobacillus_acidoterrestris	1.81188e-05	155	214	0.004026	1.88131e-05	26	44	0.001	2.27273e-05	1	7	0.000003	4.28571e-07	0	4	0	0	22	163	0.001487	9.1227e-06	25	26	0.001785	6.86538e-05	283	384	0.006955	1.8112e-05	Absent
Alicyclobacillus_cellulosilyticus	1.80926e-05	152	214	0.004113	1.92196e-05	28	44	0.000837	1.90227e-05	0	7	0	0	0	4	0	0	21	163	0.002464	1.51166e-05	25	26	0.001394	5.36154e-05	264	384	0.006426	1.67344e-05	Absent
Alicyclobacillus_contaminans	1.30594e-05	145	214	0.002768	1.29346e-05	31	44	0.001202	2.73182e-05	0	7	0	0	0	4	0	0	22	163	0.001221	7.4908e-06	24	26	0.000828	3.18462e-05	264	384	0.004977	1.29609e-05	Absent
Alicyclobacillus_disulfidooxidans	5.81948e-08	0	214	0	0	0	44	0	0	0	7	0	0	0	4	0	0	1	163	0.000006	3.68098e-08	3	26	0.00004	1.53846e-06	1	384	0.000003	7.8125e-09	Absent
Alicyclobacillus_fastidiosus	2.13777e-08	0	214	0	0	0	44	0	0	0	7	0	0	0	4	0	0	0	163	0	0	1	26	1.8e-05	6.92308e-07	0	384	0	0	Absent
Alicyclobacillus_ferrooxydans	1.13658e-05	141	214	0.002315	1.08178e-05	27	44	0.000719	1.63409e-05	0	7	0	0	0	4	0	0	23	163	0.001322	8.11043e-06	23	26	0.001039	3.99615e-05	245	384	0.004175	1.08724e-05	Absent
Alicyclobacillus_herbarius	8.27435e-06	142	214	0.001869	8.73364e-06	26	44	0.00039	8.86364e-06	0	7	0	0	0	4	0	0	22	163	0.001253	7.68712e-06	22	26	0.000586	2.25385e-05	234	384	0.002869	7.47135e-06	Absent
Alicyclobacillus_hesperidum	2.59976e-06	67	214	0.000681	3.18224e-06	12	44	9.8e-05	2.22727e-06	1	7	0.000003	4.28571e-07	0	4	0	0	18	163	0.000231	1.41718e-06	6	26	0.000131	5.03846e-06	115	384	0.001045	2.72135e-06	Absent
Alicyclobacillus_kakegawensis	3.24584e-06	81	214	0.00073	3.41121e-06	18	44	0.000206	4.68182e-06	1	7	0.000003	4.28571e-07	0	4	0	0	18	163	0.000256	1.57055e-06	13	26	0.000229	8.80769e-06	149	384	0.001309	3.40885e-06	Absent
Alicyclobacillus_macrosporangiidus	2.2171e-05	170	214	0.003769	1.76121e-05	33	44	0.001316	2.99091e-05	4	7	2.1e-05	3e-06	1	4	0.003881	0.00097025	22	163	0.00186	1.1411e-05	25	26	0.001263	4.85769e-05	299	384	0.006558	1.70781e-05	Absent
Alicyclobacillus_mali	3.56532e-06	57	214	0.000522	2.43925e-06	9	44	0.001285	2.92045e-05	0	7	0	0	0	4	0	0	20	163	0.000268	1.64417e-06	8	26	0.000131	5.03846e-06	89	384	0.000796	2.07292e-06	Absent
Alicyclobacillus_montanus	9.97625e-07	27	214	0.00019	8.8785e-07	10	44	5.3e-05	1.20455e-06	0	7	0	0	0	4	0	0	8	163	4.9e-05	3.00613e-07	6	26	6.2e-05	2.38462e-06	48	384	0.000486	1.26563e-06	Absent
Alicyclobacillus_pomorum	7.28266e-06	120	214	0.00135	6.30841e-06	19	44	0.000384	8.72727e-06	0	7	0	0	0	4	0	0	21	163	0.00099	6.07362e-06	22	26	0.000878	3.37692e-05	218	384	0.00253	6.58854e-06	Absent
Alicyclobacillus_sacchari	5.28147e-06	94	214	0.001212	5.66355e-06	23	44	0.000392	8.90909e-06	0	7	0	0	0	4	0	0	18	163	0.000497	3.04908e-06	19	26	0.000332	1.27692e-05	174	384	0.002014	5.24479e-06	Absent
Alicyclobacillus_sendaiensis	5.06057e-06	98	214	0.001182	5.52336e-06	22	44	0.000373	8.47727e-06	1	7	0.000004	5.71429e-07	0	4	0	0	19	163	0.000616	3.77914e-06	15	26	0.000239	9.19231e-06	171	384	0.001847	4.8099e-06	Absent
Alicyclobacillus_shizuokensis	5.90261e-06	115	214	0.001503	7.02336e-06	21	44	0.000198	4.5e-06	0	7	0	0	0	4	0	0	19	163	0.000314	1.92638e-06	19	26	0.000313	1.20385e-05	190	384	0.002642	6.88021e-06	Absent
Alicyclobacillus_tengchongensis	2.35867e-06	71	214	0.000553	2.58411e-06	15	44	0.000113	2.56818e-06	0	7	0	0	0	4	0	0	13	163	0.000157	9.6319e-07	19	26	0.000369	1.41923e-05	116	384	0.000794	2.06771e-06	Absent
Alicyclobacillus_vulcanalis	5.33729e-06	100	214	0.001143	5.34112e-06	26	44	0.000413	9.38636e-06	0	7	0	0	0	4	0	0	18	163	0.00063	3.86503e-06	18	26	0.000578	2.22308e-05	168	384	0.00173	4.50521e-06	Absent
Alienimonas_californiensis	3.63777e-06	71	214	0.000958	4.47664e-06	11	44	0.000214	4.86364e-06	0	7	0	0	0	4	0	0	18	163	0.000299	1.83436e-06	10	26	9.4e-05	3.61538e-06	119	384	0.001498	3.90104e-06	Absent
Alienimonas_chondri	2.36817e-06	59	214	0.000585	2.73364e-06	5	44	3.8e-05	8.63636e-07	1	7	0.000004	5.71429e-07	0	4	0	0	18	163	0.000207	1.26994e-06	13	26	0.000202	7.76923e-06	110	384	0.000958	2.49479e-06	Absent
Aliicoccus_persicus	9.97031e-06	157	214	0.002765	1.29206e-05	28	44	0.000263	5.97727e-06	0	7	0	0	0	4	0	0	22	163	0.000706	4.33129e-06	24	26	0.000697	2.68077e-05	273	384	0.003964	1.03229e-05	Absent
Aliidiomarina_celeris	2.46318e-06	66	214	0.000596	2.78505e-06	11	44	0.00006	1.36364e-06	0	7	0	0	0	4	0	0	13	163	0.000125	7.66871e-07	6	26	7.8e-05	3e-06	113	384	0.001215	3.16406e-06	Absent
Aliidiomarina_haloalkalitolerans	2.27078e-06	48	214	0.000625	2.92056e-06	11	44	8.1e-05	1.84091e-06	0	7	0	0	0	4	0	0	9	163	6.9e-05	4.23313e-07	7	26	8.4e-05	3.23077e-06	74	384	0.001053	2.74219e-06	Absent
Aliidiomarina_iranensis	6.23515e-07	23	214	0.000118	5.51402e-07	5	44	2.4e-05	5.45455e-07	0	7	0	0	0	4	0	0	9	163	6.9e-05	4.23313e-07	3	26	5.4e-05	2.07692e-06	48	384	0.00026	6.77083e-07	Absent
Aliidiomarina_maris	1.03325e-06	34	214	0.000189	8.83178e-07	21	44	0.00012	2.72727e-06	0	7	0	0	0	4	0	0	13	163	0.000166	1.0184e-06	7	26	9.4e-05	3.61538e-06	53	384	0.000301	7.83854e-07	Absent
Aliidiomarina_minuta	1.1342e-06	43	214	0.000247	1.15421e-06	7	44	0.00007	1.59091e-06	0	7	0	0	0	4	0	0	7	163	7.5e-05	4.60123e-07	12	26	0.000131	5.03846e-06	66	384	0.000432	1.125e-06	Absent
Aliidiomarina_sanyensis	3.29216e-06	66	214	0.000733	3.42523e-06	24	44	0.000318	7.22727e-06	0	7	0	0	0	4	0	0	14	163	0.000216	1.32515e-06	7	26	6.5e-05	2.5e-06	124	384	0.00144	3.75e-06	Absent
Aliidiomarina_sedimenti	3.30166e-07	4	214	8.7e-05	4.06542e-07	0	44	0	0	0	7	0	0	0	4	0	0	1	163	0.00001	6.13497e-08	3	26	1.9e-05	7.30769e-07	12	384	0.000162	4.21875e-07	Absent
Aliidiomarina_shirensis	1.15202e-06	18	214	0.000406	1.8972e-06	3	44	1.2e-05	2.72727e-07	0	7	0	0	0	4	0	0	5	163	2.7e-05	1.65644e-07	6	26	5.4e-05	2.07692e-06	30	384	0.000471	1.22656e-06	Absent
Aliidiomarina_soli	5.93824e-08	3	214	0.00001	4.6729e-08	1	44	0.000004	9.09091e-08	0	7	0	0	0	4	0	0	1	163	0.000007	4.29448e-08	0	26	0	0	8	384	2.9e-05	7.55208e-08	Absent
Aliidiomarina_taiwanensis	3.44062e-06	73	214	0.000898	4.19626e-06	15	44	0.000193	4.38636e-06	0	7	0	0	0	4	0	0	17	163	0.000293	1.79755e-06	11	26	0.000178	6.84615e-06	122	384	0.001335	3.47656e-06	Absent
Aliidongia_dinghuensis	4.22922e-06	82	214	0.00088	4.11215e-06	18	44	0.000245	5.56818e-06	3	7	1.6e-05	2.28571e-06	0	4	0	0	21	163	0.000351	2.15337e-06	16	26	0.000273	1.05e-05	160	384	0.001796	4.67708e-06	Absent
Aliifodinibius_halophilus	3.18884e-06	50	214	0.000556	2.59813e-06	5	44	0.00023	5.22727e-06	0	7	0	0	1	4	0.000114	2.85e-05	6	163	7.1e-05	4.35583e-07	8	26	0.000253	9.73077e-06	103	384	0.001461	3.80469e-06	Absent
Aliifodinibius_roseus	1.27304e-05	111	214	0.003211	1.50047e-05	21	44	0.000965	2.19318e-05	0	7	0	0	0	4	0	0	18	163	0.000413	2.53374e-06	19	26	0.00048	1.84615e-05	201	384	0.00565	1.47135e-05	Absent
Aliifodinibius_saliphilus	3.0285e-06	45	214	0.000564	2.63551e-06	7	44	4.4e-05	1e-06	0	7	0	0	0	4	0	0	10	163	7.9e-05	4.84663e-07	8	26	9.8e-05	3.76923e-06	103	384	0.001765	4.59635e-06	Absent
Aliifodinibius_sediminis	4.57482e-06	79	214	0.001152	5.38318e-06	13	44	0.000128	2.90909e-06	0	7	0	0	0	4	0	0	12	163	0.000141	8.65031e-07	15	26	0.000323	1.24231e-05	150	384	0.002108	5.48958e-06	Absent
Aliiglaciecola_lipolytica	4.17304e-05	180	214	0.0135	6.30841e-05	33	44	0.002846	6.46818e-05	1	7	0.000003	4.28571e-07	0	4	0	0	15	163	0.000668	4.09816e-06	17	26	0.000608	2.33846e-05	278	384	0.017512	4.56042e-05	Absent
Aliikangiella_marina	2.80166e-06	59	214	0.00072	3.36449e-06	6	44	8.2e-05	1.86364e-06	0	7	0	0	0	4	0	0	14	163	0.000119	7.30061e-07	11	26	9.7e-05	3.73077e-06	98	384	0.001341	3.49219e-06	Absent
Aliiroseovarius_crassostreae	1.27078e-07	6	214	4.1e-05	1.91589e-07	0	44	0	0	0	7	0	0	0	4	0	0	2	163	0.000009	5.52147e-08	2	26	1.6e-05	6.15385e-07	10	384	4.1e-05	1.06771e-07	Absent
Aliiroseovarius_halocynthiae	1.67458e-07	7	214	3.1e-05	1.4486e-07	0	44	0	0	0	7	0	0	0	4	0	0	2	163	1.4e-05	8.58896e-08	4	26	3.3e-05	1.26923e-06	12	384	6.3e-05	1.64062e-07	Absent
Aliiroseovarius_marinus	4.038e-08	0	214	0	0	1	44	0.000004	9.09091e-08	0	7	0	0	0	4	0	0	2	163	1.1e-05	6.74847e-08	0	26	0	0	4	384	1.9e-05	4.94792e-08	Absent
Aliiroseovarius_pelagivivens	7.8266e-07	7	214	6.8e-05	3.17757e-07	3	44	9.9e-05	2.25e-06	0	7	0	0	1	4	0.000252	6.3e-05	3	163	3.4e-05	2.08589e-07	4	26	6.7e-05	2.57692e-06	17	384	0.000139	3.61979e-07	Absent
Aliiroseovarius_sediminilitoris	3.31354e-07	13	214	7.9e-05	3.69159e-07	1	44	3.4e-05	7.72727e-07	0	7	0	0	0	4	0	0	1	163	1.2e-05	7.36196e-08	2	26	1.2e-05	4.61538e-07	19	384	0.000142	3.69792e-07	Absent
Aliiroseovarius_zhejiangensis	8.90736e-08	4	214	1.5e-05	7.00935e-08	1	44	0.000004	9.09091e-08	0	7	0	0	0	4	0	0	1	163	0.000003	1.84049e-08	2	26	0.00002	7.69231e-07	10	384	3.3e-05	8.59375e-08	Absent
Aliishimia_ponticola	8.37292e-07	21	214	0.000222	1.03738e-06	3	44	1.6e-05	3.63636e-07	0	7	0	0	0	4	0	0	5	163	2.2e-05	1.34969e-07	4	26	4.7e-05	1.80769e-06	42	384	0.000398	1.03646e-06	Absent
Aliivibrio_finisterrensis	4.80998e-07	26	214	0.000142	6.63551e-07	5	44	2.4e-05	5.45455e-07	0	7	0	0	0	4	0	0	1	163	0.000006	3.68098e-08	3	26	3.4e-05	1.30769e-06	37	384	0.000199	5.18229e-07	Absent
Aliivibrio_fischeri	7.13302e-06	147	214	0.001889	8.8271e-06	26	44	0.000383	8.70455e-06	0	7	0	0	0	4	0	0	16	163	0.000314	1.92638e-06	22	26	0.00048	1.84615e-05	241	384	0.00294	7.65625e-06	Absent
Aliivibrio_logei	4.89311e-07	14	214	0.000103	4.81308e-07	2	44	0.000008	1.81818e-07	0	7	0	0	0	4	0	0	3	163	2.1e-05	1.28834e-07	2	26	2.8e-05	1.07692e-06	22	384	0.000252	6.5625e-07	Absent
Aliivibrio_salmonicida	4.04988e-07	9	214	6.5e-05	3.03738e-07	6	44	2.8e-05	6.36364e-07	0	7	0	0	0	4	0	0	3	163	1.5e-05	9.20245e-08	1	26	0.000007	2.69231e-07	21	384	0.000226	5.88542e-07	Absent
Aliivibrio_sifiae	1.02138e-06	33	214	0.00026	1.21495e-06	8	44	5.1e-05	1.15909e-06	0	7	0	0	0	4	0	0	13	163	7.4e-05	4.53988e-07	7	26	9.4e-05	3.61538e-06	59	384	0.000381	9.92187e-07	Absent
Aliivibrio_wodanis	1.85273e-07	10	214	4.8e-05	2.24299e-07	1	44	0.000008	1.81818e-07	0	7	0	0	0	4	0	0	2	163	1.4e-05	8.58896e-08	1	26	0.00001	3.84615e-07	13	384	7.6e-05	1.97917e-07	Absent
Alishewanella_aestuarii	9.1924e-07	10	214	0.000248	1.15888e-06	6	44	0.000221	5.02273e-06	0	7	0	0	0	4	0	0	1	163	0.000007	4.29448e-08	0	26	0	0	17	384	0.000298	7.76042e-07	Absent
Alishewanella_agri	1.88836e-07	9	214	4.5e-05	2.1028e-07	2	44	1.6e-05	3.63636e-07	0	7	0	0	0	4	0	0	2	163	1.2e-05	7.36196e-08	1	26	0.000005	1.92308e-07	14	384	8.1e-05	2.10938e-07	Absent
Alishewanella_jeotgali	2.54157e-07	4	214	0.00004	1.86916e-07	2	44	0.000008	1.81818e-07	0	7	0	0	0	4	0	0	1	163	0.000007	4.29448e-08	0	26	0	0	10	384	0.000159	4.14062e-07	Absent
Alishewanella_longhuensis	1.15677e-06	35	214	0.000259	1.21028e-06	4	44	2.4e-05	5.45455e-07	0	7	0	0	0	4	0	0	12	163	0.000101	6.19632e-07	5	26	5.8e-05	2.23077e-06	64	384	0.000532	1.38542e-06	Absent
Alishewanella_tabrizica	1.23278e-06	29	214	0.000301	1.40654e-06	5	44	2.4e-05	5.45455e-07	0	7	0	0	0	4	0	0	4	163	3.1e-05	1.90184e-07	11	26	0.000101	3.88462e-06	53	384	0.000581	1.51302e-06	Absent
Alistipes_communis	0.0451056	214	214	8.1459	0.038065	44	44	4.08208	0.0927745	3	7	2.1e-05	3e-06	1	4	0.001846	0.0004615	25	163	3.50833	0.0215235	26	26	2.0661	0.0794654	384	384	20.1746	0.052538	Absent
Alistipes_dispar	0.00429018	213	214	0.440998	0.00206074	44	44	0.693337	0.0157577	0	7	0	0	0	4	0	0	28	163	1.16281	0.0071338	26	26	0.155502	0.00598085	382	384	1.15968	0.00302	Absent
Alistipes_finegoldii	0.0174813	427	214	4.70585	0.02199	88	44	1.11192	0.0252709	0	7	0	0	0	4	0	0	49	163	0.98407	0.00603724	52	26	0.758012	0.0291543	762	384	7.15942	0.0186443	Absent
Alistipes_ihumii	0.0173298	214	214	2.69213	0.01258	44	44	1.95284	0.0443827	0	7	0	0	0	4	0	0	27	163	2.72534	0.0167199	26	26	1.00943	0.0388242	382	384	6.21195	0.016177	Absent
Alistipes_indistinctus	0.0271872	214	214	4.89041	0.0228524	44	44	3.11022	0.0706868	0	7	0	0	1	4	8.4e-05	2.1e-05	26	163	2.20234	0.0135113	26	26	1.0061	0.0386962	384	384	11.6825	0.0304232	Absent
Alistipes_inops	0.002451	192	214	0.509996	0.00238316	37	44	0.15997	0.00363568	0	7	0	0	0	4	0	0	23	163	0.257882	0.0015821	26	26	0.159918	0.00615069	353	384	0.975978	0.00254161	Absent
Alistipes_megaguti	0.000347015	204	214	0.052863	0.000247023	41	44	0.016979	0.000385886	0	7	0	0	0	4	0	0	22	163	0.033649	0.000206436	26	26	0.023003	0.000884731	368	384	0.165693	0.000431492	Absent
Alistipes_onderdonkii	0.0174325	214	214	4.09549	0.0191378	44	44	1.54693	0.0351575	0	7	0	0	0	4	0	0	26	163	1.11867	0.00686301	26	26	0.76097	0.0292681	384	384	7.15608	0.0186356	Absent
Alistipes_provencensis	0.00324766	212	214	0.679049	0.00317313	42	44	0.172311	0.00391616	0	7	0	0	0	4	0	0	25	163	0.092154	0.000565362	26	26	0.033288	0.00128031	380	384	1.75773	0.00457742	Absent
Alistipes_putredinis	0.146786	427	214	33.7813	0.157857	88	44	10.8432	0.246436	3	7	1.5e-05	2.14286e-06	0	4	0	0	61	163	5.06109	0.0310496	52	26	3.59452	0.138251	765	384	70.3138	0.183109	Absent
Alistipes_senegalensis	0.0091891	214	214	1.18997	0.00556061	44	44	1.55853	0.0354211	0	7	0	0	0	4	0	0	27	163	1.12778	0.0069189	26	26	0.903119	0.0347353	383	384	2.95782	0.00770266	Absent
Alistipes_shahii	0.0145064	214	214	2.98112	0.0139305	44	44	1.8019	0.0409523	0	7	0	0	1	4	0.0001	2.5e-05	25	163	0.722867	0.00443477	26	26	0.550337	0.0211668	383	384	6.15804	0.0160366	Absent
Alistipes_timonensis	0.00215569	213	214	0.33513	0.00156603	43	44	0.126816	0.00288218	0	7	0	0	0	4	0	0	25	163	0.245193	0.00150425	26	26	0.119796	0.00460754	379	384	0.988158	0.00257333	Absent
Aliterella_atlantica	1.30404e-06	43	214	0.000279	1.30374e-06	5	44	2.8e-05	6.36364e-07	2	7	0.000007	1e-06	1	4	0.0001	2.5e-05	14	163	0.000143	8.77301e-07	6	26	6.6e-05	2.53846e-06	77	384	0.000475	1.23698e-06	Absent
Alkalibacillus_almallahensis	4.88361e-06	107	214	0.001318	6.15888e-06	21	44	0.000162	3.68182e-06	1	7	0.000003	4.28571e-07	0	4	0	0	20	163	0.000389	2.3865e-06	18	26	0.000303	1.16538e-05	183	384	0.001937	5.04427e-06	Absent
Alkalibacillus_haloalkaliphilus	5.06295e-06	90	214	0.00085	3.97196e-06	37	44	0.001438	3.26818e-05	1	7	0.000003	4.28571e-07	0	4	0	0	15	163	0.000215	1.31902e-06	15	26	0.000385	1.48077e-05	164	384	0.001372	3.57292e-06	Absent
Alkalibacter_saccharofermentans	5.71081e-05	208	214	0.014185	6.6285e-05	42	44	0.002372	5.39091e-05	1	7	0.000005	7.14286e-07	0	4	0	0	23	163	0.004134	2.5362e-05	26	26	0.00403	0.000155	373	384	0.023359	6.08307e-05	Absent
Alkalibacterium_gilvum	8.02375e-06	119	214	0.00228	1.06542e-05	18	44	0.000187	4.25e-06	1	7	0.000003	4.28571e-07	2	4	0.000582	0.0001455	19	163	0.000261	1.60123e-06	18	26	0.000344	1.32308e-05	204	384	0.003099	8.07031e-06	Absent
Alkalibacterium_kapii	7.85273e-06	120	214	0.002197	1.02664e-05	20	44	0.000568	1.29091e-05	0	7	0	0	1	4	0.0001	2.5e-05	16	163	0.000229	1.40491e-06	19	26	0.000353	1.35769e-05	192	384	0.003165	8.24219e-06	Absent
Alkalibacterium_olivapovliticus	1.11235e-05	136	214	0.003135	1.46495e-05	18	44	0.00028	6.36364e-06	0	7	0	0	0	4	0	0	22	163	0.000655	4.0184e-06	20	26	0.000531	2.04231e-05	232	384	0.004765	1.24089e-05	Absent
Alkalibacterium_pelagium	2.04703e-05	122	214	0.006984	3.26355e-05	19	44	0.000441	1.00227e-05	0	7	0	0	0	4	0	0	20	163	0.000415	2.54601e-06	20	26	0.001302	5.00769e-05	220	384	0.008094	2.10781e-05	Absent
Alkalibacterium_putridalgicola	0.00017389	197	214	0.051011	0.000238369	39	44	0.015057	0.000342205	0	7	0	0	1	4	0.000252	6.3e-05	22	163	0.000966	5.92638e-06	26	26	0.00569	0.000218846	355	384	0.073439	0.000191247	Absent
Alkalibacterium_subtropicum	4.95131e-06	89	214	0.001315	6.14486e-06	17	44	0.000199	4.52273e-06	0	7	0	0	0	4	0	0	17	163	0.000268	1.64417e-06	17	26	0.000222	8.53846e-06	155	384	0.002165	5.63802e-06	Absent
Alkalibacterium_thalassium	3.19929e-05	127	214	0.010557	4.93318e-05	25	44	0.000761	1.72955e-05	1	7	0.000003	4.28571e-07	0	4	0	0	18	163	0.000517	3.17178e-06	23	26	0.001132	4.35385e-05	240	384	0.013968	3.6375e-05	Absent
Alkalibaculum_bacchi	0.000126376	214	214	0.033061	0.000154491	44	44	0.005381	0.000122295	1	7	2.3e-05	3.28571e-06	1	4	5.7e-05	1.425e-05	23	163	0.008624	5.2908e-05	26	26	0.00778	0.000299231	383	384	0.051483	0.00013407	Absent
Alkalicaulis_satelles	5.90261e-07	21	214	0.000132	6.16822e-07	2	44	0.000008	1.81818e-07	0	7	0	0	0	4	0	0	6	163	3.9e-05	2.39264e-07	8	26	0.00009	3.46154e-06	38	384	0.000228	5.9375e-07	Absent
Alkalicoccus_halolimnae	6.15796e-06	116	214	0.001478	6.90654e-06	26	44	0.00035	7.95455e-06	1	7	0.000003	4.28571e-07	0	4	0	0	21	163	0.000539	3.30675e-06	18	26	0.000401	1.54231e-05	201	384	0.002414	6.28646e-06	Absent
Alkalicoccus_saliphilus	3.63302e-06	71	214	0.001031	4.81776e-06	8	44	4.9e-05	1.11364e-06	0	7	0	0	0	4	0	0	16	163	0.00025	1.53374e-06	16	26	0.000266	1.02308e-05	132	384	0.001463	3.8099e-06	Absent
Alkaliflexus_imshenetskii	2.7899e-05	176	214	0.005546	2.59159e-05	33	44	0.001329	3.02045e-05	1	7	0.000003	4.28571e-07	0	4	0	0	21	163	0.001955	1.19939e-05	25	26	0.00149	5.73077e-05	335	384	0.013168	3.42917e-05	Absent
Alkalihalobacillus_akibai	8.98812e-06	107	214	0.002325	1.08645e-05	23	44	0.000344	7.81818e-06	1	7	0.000008	1.14286e-06	0	4	0	0	22	163	0.000571	3.50307e-06	22	26	0.00073	2.80769e-05	186	384	0.00359	9.34896e-06	Absent
Alkalihalobacillus_alcalophilus	6.18646e-06	120	214	0.001467	6.85514e-06	20	44	0.000205	4.65909e-06	1	7	0.000008	1.14286e-06	0	4	0	0	20	163	0.000448	2.74847e-06	23	26	0.000526	2.02308e-05	224	384	0.002555	6.65365e-06	Absent
Alkalihalobacillus_alkalinitrilicus	3.2304e-06	70	214	0.000707	3.30374e-06	18	44	0.000157	3.56818e-06	0	7	0	0	0	4	0	0	15	163	0.000281	1.72393e-06	13	26	0.000326	1.25385e-05	136	384	0.001249	3.2526e-06	Absent
Alkalihalobacillus_bogoriensis	1.7538e-05	160	214	0.005783	2.70234e-05	29	44	0.000547	1.24318e-05	0	7	0	0	0	4	0	0	20	163	0.000818	5.0184e-06	21	26	0.000676	2.6e-05	275	384	0.006943	1.80807e-05	Absent
Alkalihalobacillus_clausii	2.42162e-05	179	214	0.006172	2.88411e-05	28	44	0.000907	2.06136e-05	1	7	0.00001	1.42857e-06	0	4	0	0	23	163	0.001256	7.70552e-06	25	26	0.000879	3.38077e-05	323	384	0.011166	2.90781e-05	Absent
Alkalihalobacillus_halodurans	3.81116e-06	79	214	0.00088	4.11215e-06	13	44	0.000137	3.11364e-06	1	7	0.000003	4.28571e-07	0	4	0	0	13	163	0.000132	8.09816e-07	12	26	0.000175	6.73077e-06	127	384	0.001882	4.90104e-06	Absent
Alkalihalobacillus_hemicellulosilyticus	1.29371e-05	169	214	0.003422	1.59907e-05	22	44	0.000338	7.68182e-06	1	7	0.000005	7.14286e-07	0	4	0	0	22	163	0.001027	6.30061e-06	26	26	0.000993	3.81923e-05	302	384	0.005108	1.33021e-05	Absent
Alkalihalobacillus_hwajinpoensis	6.61876e-06	114	214	0.001862	8.70093e-06	12	44	0.000133	3.02273e-06	1	7	0.000005	7.14286e-07	0	4	0	0	21	163	0.000482	2.95706e-06	21	26	0.000541	2.08077e-05	202	384	0.00255	6.64063e-06	Absent
Alkalihalobacillus_krulwichiae	6.97743e-06	131	214	0.001657	7.74299e-06	17	44	0.000443	1.00682e-05	1	7	0.000003	4.28571e-07	0	4	0	0	19	163	0.000368	2.25767e-06	17	26	0.000488	1.87692e-05	208	384	0.002916	7.59375e-06	Absent
Alkalihalobacillus_lehensis	7.24466e-07	20	214	0.000126	5.88785e-07	3	44	0.00002	4.54545e-07	0	7	0	0	0	4	0	0	3	163	1.7e-05	1.04294e-07	0	26	0	0	34	384	0.000447	1.16406e-06	Absent
Alkalihalobacillus_ligniniphilus	9.74703e-06	126	214	0.002692	1.25794e-05	20	44	0.000286	6.5e-06	0	7	0	0	1	4	0.000342	8.55e-05	21	163	0.00049	3.00613e-06	19	26	0.000479	1.84231e-05	234	384	0.003918	1.02031e-05	Absent
Alkalihalobacillus_lonarensis	7.92162e-06	130	214	0.00181	8.45794e-06	28	44	0.000629	1.42955e-05	0	7	0	0	0	4	0	0	20	163	0.000687	4.21472e-06	20	26	0.000447	1.71923e-05	225	384	0.003097	8.0651e-06	Absent
Alkalihalobacillus_macyae	4.49644e-06	107	214	0.001089	5.08879e-06	20	44	0.000141	3.20455e-06	1	7	0.000003	4.28571e-07	0	4	0	0	19	163	0.000229	1.40491e-06	18	26	0.000226	8.69231e-06	182	384	0.002098	5.46354e-06	Absent
Alkalihalobacillus_marmarensis	9.38242e-07	26	214	0.000254	1.18692e-06	6	44	5.2e-05	1.18182e-06	0	7	0	0	0	4	0	0	9	163	6.2e-05	3.80368e-07	8	26	7.4e-05	2.84615e-06	43	384	0.000348	9.0625e-07	Absent
Alkalihalobacillus_nanhaiisediminis	5.22209e-06	89	214	0.001138	5.31776e-06	18	44	0.000194	4.40909e-06	1	7	0.000005	7.14286e-07	1	4	5.7e-05	1.425e-05	19	163	0.000362	2.22086e-06	21	26	0.000614	2.36154e-05	176	384	0.002027	5.27865e-06	Absent
Alkalihalobacillus_okhensis	1.05713e-05	133	214	0.002802	1.30935e-05	28	44	0.000228	5.18182e-06	1	7	1.6e-05	2.28571e-06	1	4	0.000856	0.000214	17	163	0.000383	2.34969e-06	22	26	0.000511	1.96538e-05	234	384	0.004105	1.06901e-05	Absent
Alkalihalobacillus_okuhidensis	4.07363e-07	7	214	0.000117	5.46729e-07	2	44	4.1e-05	9.31818e-07	0	7	0	0	0	4	0	0	2	163	3.5e-05	2.14724e-07	0	26	0	0	11	384	0.00015	3.90625e-07	Absent
Alkalihalobacillus_patagoniensis	9.70665e-06	111	214	0.002385	1.11449e-05	16	44	0.000188	4.27273e-06	1	7	0.000005	7.14286e-07	0	4	0	0	20	163	0.000557	3.41718e-06	22	26	0.000469	1.80385e-05	221	384	0.004569	1.18984e-05	Absent
Alkalihalobacillus_pseudalcaliphilus	1.0658e-05	151	214	0.003131	1.46308e-05	27	44	0.000452	1.02727e-05	1	7	0.000008	1.14286e-06	0	4	0	0	23	163	0.000625	3.83436e-06	16	26	0.000326	1.25385e-05	260	384	0.004432	1.15417e-05	Absent
Alkalihalobacillus_pseudofirmus	0.00272459	183	214	0.015576	7.2785e-05	36	44	0.010318	0.0002345	1	7	1.6e-05	2.28571e-06	1	4	5.7e-05	1.425e-05	151	163	2.23954	0.0137395	22	26	0.000909	3.49615e-05	331	384	0.027691	7.2112e-05	Absent
Alkalihalobacillus_shacheensis	6.70784e-06	120	214	0.00156	7.28972e-06	23	44	0.000234	5.31818e-06	0	7	0	0	0	4	0	0	20	163	0.000577	3.53988e-06	18	26	0.000548	2.10769e-05	207	384	0.002729	7.10677e-06	Absent
Alkalihalobacillus_trypoxylicola	2.64727e-06	67	214	0.00053	2.47664e-06	14	44	0.000196	4.45455e-06	0	7	0	0	0	4	0	0	15	163	0.000238	1.46012e-06	12	26	0.000231	8.88462e-06	126	384	0.001034	2.69271e-06	Absent
Alkalihalobacillus_wakoensis	4.5962e-06	91	214	0.001178	5.50467e-06	22	44	0.00023	5.22727e-06	1	7	0.000003	4.28571e-07	1	4	5.7e-05	1.425e-05	16	163	0.000252	1.54601e-06	15	26	0.000386	1.48462e-05	170	384	0.001764	4.59375e-06	Absent
Alkalilacustris_brevis	1.89786e-06	39	214	0.000481	2.24766e-06	9	44	0.000147	3.34091e-06	0	7	0	0	0	4	0	0	11	163	0.000139	8.52761e-07	7	26	9.8e-05	3.76923e-06	67	384	0.000733	1.90885e-06	Absent
Alkalilimnicola_ehrlichii	3.36105e-06	77	214	0.000696	3.25234e-06	19	44	0.000111	2.52273e-06	0	7	0	0	1	4	0.000285	7.125e-05	18	163	0.000219	1.34356e-06	16	26	0.000334	1.28462e-05	139	384	0.001185	3.08594e-06	Absent
Alkalimonas_amylolytica	2.8943e-06	82	214	0.000713	3.33178e-06	14	44	0.00017	3.86364e-06	0	7	0	0	0	4	0	0	15	163	0.000199	1.22086e-06	13	26	0.000158	6.07692e-06	146	384	0.001197	3.11719e-06	Absent
Alkaliphilus_metalliredigens	6.7715e-05	211	214	0.015307	7.1528e-05	43	44	0.004988	0.000113364	1	7	5.5e-05	7.85714e-06	0	4	0	0	23	163	0.003415	2.09509e-05	26	26	0.004272	0.000164308	379	384	0.028979	7.54661e-05	Absent
Alkaliphilus_oremlandii	0.000119227	207	214	0.027714	0.000129505	41	44	0.006186	0.000140591	1	7	5.2e-05	7.42857e-06	0	4	0	0	23	163	0.007014	4.30307e-05	26	26	0.006211	0.000238885	373	384	0.053212	0.000138573	Absent
Alkaliphilus_peptidifermentans	6.43112e-05	210	214	0.016417	7.6715e-05	44	44	0.002929	6.65682e-05	2	7	4.2e-05	6e-06	0	4	0	0	23	163	0.003646	2.23681e-05	26	26	0.003604	0.000138615	376	384	0.027512	7.16458e-05	Absent
Alkaliphilus_pronyensis	2.58337e-05	178	214	0.005907	2.76028e-05	37	44	0.001172	2.66364e-05	1	7	1.3e-05	1.85714e-06	0	4	0	0	22	163	0.00245	1.50307e-05	26	26	0.002712	0.000104308	329	384	0.009498	2.47344e-05	Absent
Alkaliphilus_serpentinus	3.91093e-05	196	214	0.008569	4.00421e-05	38	44	0.002081	4.72955e-05	1	7	1.3e-05	1.85714e-06	0	4	0	0	23	163	0.003489	2.14049e-05	26	26	0.003503	0.000134731	356	384	0.015275	3.97786e-05	Absent
Alkaliphilus_transvaalensis	5.49786e-05	204	214	0.013189	6.16308e-05	40	44	0.002573	5.84773e-05	1	7	2.6e-05	3.71429e-06	0	4	0	0	23	163	0.003776	2.31656e-05	26	26	0.00372	0.000143077	365	384	0.023008	5.99167e-05	Absent
Alkalispirillum_mobile	2.10333e-06	58	214	0.000496	2.31776e-06	9	44	3.6e-05	8.18182e-07	0	7	0	0	0	4	0	0	9	163	6.9e-05	4.23313e-07	9	26	0.000221	8.5e-06	110	384	0.000949	2.47135e-06	Absent
Alkalispirochaeta_alkalica	1.56532e-06	13	214	0.000532	2.48598e-06	2	44	0.000008	1.81818e-07	0	7	0	0	0	4	0	0	7	163	0.000129	7.91411e-07	4	26	7.9e-05	3.03846e-06	18	384	0.00057	1.48437e-06	Absent
Alkalispirochaeta_americana	6.94893e-06	121	214	0.001459	6.81776e-06	20	44	0.00034	7.72727e-06	0	7	0	0	0	4	0	0	16	163	0.000569	3.4908e-06	21	26	0.000669	2.57308e-05	211	384	0.002814	7.32813e-06	Absent
Alkalispirochaeta_odontotermitis	2.25653e-08	2	214	0.000006	2.80374e-08	0	44	0	0	0	7	0	0	0	4	0	0	1	163	0.000007	4.29448e-08	0	26	0	0	2	384	0.000006	1.5625e-08	Absent
Alkalispirochaeta_sphaeroplastigenens	1.13064e-06	43	214	0.000291	1.35981e-06	3	44	1.9e-05	4.31818e-07	0	7	0	0	0	4	0	0	7	163	8.8e-05	5.39877e-07	7	26	9.2e-05	3.53846e-06	66	384	0.000462	1.20313e-06	Absent
Alkalitalea_saponilacus	1.2209e-05	125	214	0.001796	8.39252e-06	27	44	0.000238	5.40909e-06	0	7	0	0	0	4	0	0	19	163	0.000662	4.06135e-06	20	26	0.000586	2.25385e-05	255	384	0.006998	1.8224e-05	Absent
Alkanindiges_hydrocarboniclasticus	8.15914e-07	9	214	8.6e-05	4.01869e-07	3	44	1.6e-05	3.63636e-07	0	7	0	0	2	4	0.00037	9.25e-05	0	163	0	0	5	26	4.8e-05	1.84615e-06	18	384	0.000167	4.34896e-07	Absent
Alkanindiges_illinoisensis	4.3753e-06	32	214	0.000429	2.00467e-06	2	44	0.000008	1.81818e-07	1	7	0.000004	5.71429e-07	2	4	0.00191	0.0004775	8	163	6.5e-05	3.98773e-07	6	26	0.000332	1.27692e-05	61	384	0.000936	2.4375e-06	Absent
Allisonella_histaminiformans	0.00118471	190	214	0.301398	0.0014084	38	44	0.089627	0.00203698	0	7	0	0	0	4	0	0	23	163	0.096493	0.000591982	24	26	0.009009	0.0003465	339	384	0.501	0.00130469	Absent
Allobaculum_stercoricanis	0.000179607	210	214	0.044031	0.000205752	43	44	0.011339	0.000257705	0	7	0	0	0	4	0	0	23	163	0.01186	7.27607e-05	26	26	0.013241	0.000509269	379	384	0.070758	0.000184266	Absent
Allobranchiibius_huperziae	5.81948e-07	28	214	0.000143	6.68224e-07	6	44	4.8e-05	1.09091e-06	0	7	0	0	0	4	0	0	6	163	3.2e-05	1.96319e-07	4	26	3.8e-05	1.46154e-06	47	384	0.000229	5.96354e-07	Absent
Allocatelliglobosispora_scoriae	2.04038e-06	55	214	0.000558	2.60748e-06	8	44	4.8e-05	1.09091e-06	0	7	0	0	0	4	0	0	11	163	7.6e-05	4.66258e-07	10	26	0.000114	4.38462e-06	90	384	0.000922	2.40104e-06	Absent
Allochromatium_humboldtianum	1.90024e-06	36	214	0.000441	2.06075e-06	5	44	0.000138	3.13636e-06	0	7	0	0	0	4	0	0	8	163	0.000108	6.62577e-07	11	26	0.000278	1.06923e-05	56	384	0.000635	1.65365e-06	Absent
Allochromatium_palmeri	5.3266e-06	56	214	0.001094	5.11215e-06	8	44	0.000105	2.38636e-06	0	7	0	0	0	4	0	0	9	163	0.000434	2.66258e-06	13	26	0.000368	1.41538e-05	88	384	0.002484	6.46875e-06	Absent
Allochromatium_vinosum	1.61876e-06	36	214	0.000404	1.88785e-06	9	44	0.00004	9.09091e-07	0	7	0	0	0	4	0	0	8	163	0.00004	2.45399e-07	9	26	0.00008	3.07692e-06	76	384	0.000799	2.08073e-06	Absent
Allochromatium_warmingii	1.84204e-06	53	214	0.000452	2.11215e-06	15	44	0.000131	2.97727e-06	0	7	0	0	0	4	0	0	11	163	0.000104	6.38037e-07	10	26	0.000149	5.73077e-06	101	384	0.000715	1.86198e-06	Absent
Alloclavaria_purpurea	1.54394e-08	0	214	0	0	0	44	0	0	0	7	0	0	0	4	0	0	0	163	0	0	1	26	1.3e-05	5e-07	0	384	0	0	Absent
Allofrancisella_frigidaquae	3.25416e-07	6	214	3.2e-05	1.49533e-07	0	44	0	0	0	7	0	0	0	4	0	0	1	163	0.000006	3.68098e-08	2	26	0.00002	7.69231e-07	15	384	0.000216	5.625e-07	Absent
Allofrancisella_guangzhouensis	2.39905e-06	34	214	0.000802	3.74766e-06	7	44	5.1e-05	1.15909e-06	0	7	0	0	0	4	0	0	4	163	1.6e-05	9.81595e-08	4	26	6.8e-05	2.61538e-06	62	384	0.001083	2.82031e-06	Absent
Allofrancisella_inopinata	1.48456e-07	2	214	3.3e-05	1.54206e-07	2	44	1.7e-05	3.86364e-07	0	7	0	0	0	4	0	0	2	163	0.00001	6.13497e-08	1	26	1.4e-05	5.38462e-07	6	384	5.1e-05	1.32812e-07	Absent
Allofustis_seminis	2.61888e-05	193	214	0.006681	3.12196e-05	37	44	0.001553	3.52955e-05	0	7	0	0	2	4	0.000141	3.525e-05	23	163	0.001667	1.0227e-05	25	26	0.001719	6.61154e-05	340	384	0.01029	2.67969e-05	Absent
Allokutzneria_albata	5.71259e-07	27	214	0.000141	6.58879e-07	3	44	1.2e-05	2.72727e-07	0	7	0	0	0	4	0	0	10	163	6.1e-05	3.74233e-07	7	26	6.3e-05	2.42308e-06	43	384	0.000204	5.3125e-07	Absent
Allomyces_macrogynus	4.93349e-06	68	214	0.000579	2.70561e-06	31	44	0.000439	9.97727e-06	7	7	0.001287	0.000183857	2	4	0.00057	0.0001425	13	163	0.000191	1.17178e-06	11	26	0.00015	5.76923e-06	114	384	0.000938	2.44271e-06	Absent
Allomyces_moniliformis	1.90024e-08	0	214	0	0	0	44	0	0	4	7	1.6e-05	2.28571e-06	0	4	0	0	0	163	0	0	0	26	0	0	0	384	0	0	Absent
Allonocardiopsis_opalescens	1.72565e-06	56	214	0.000343	1.6028e-06	10	44	6.7e-05	1.52273e-06	0	7	0	0	0	4	0	0	17	163	0.000283	1.7362e-06	14	26	0.00015	5.76923e-06	95	384	0.00061	1.58854e-06	Absent
Allorhizobium_terrae	1.06888e-08	1	214	0.000003	1.40187e-08	0	44	0	0	0	7	0	0	0	4	0	0	0	163	0	0	0	26	0	0	2	384	0.000006	1.5625e-08	Absent
Allorhizocola_rhizosphaerae	2.13302e-06	61	214	0.000472	2.20561e-06	7	44	4.4e-05	1e-06	0	7	0	0	0	4	0	0	13	163	0.000248	1.52147e-06	13	26	0.000269	1.03462e-05	96	384	0.000763	1.98698e-06	Absent
Allosalinactinospora_lopnorensis	1.03207e-06	36	214	0.000257	1.20093e-06	11	44	9.2e-05	2.09091e-06	0	7	0	0	0	4	0	0	9	163	7.8e-05	4.78528e-07	6	26	5.7e-05	2.19231e-06	57	384	0.000385	1.0026e-06	Absent
Alloscardovia_criceti	2.98777e-05	190	214	0.005936	2.77383e-05	39	44	0.004151	9.43409e-05	0	7	0	0	1	4	0.000587	0.00014675	22	163	0.001962	1.20368e-05	25	26	0.00231	8.88462e-05	340	384	0.010211	2.65911e-05	Absent
Alloscardovia_macacae	3.0842e-05	196	214	0.007445	3.47897e-05	39	44	0.001875	4.26136e-05	0	7	0	0	0	4	0	0	23	163	0.001642	1.00736e-05	24	26	0.002068	7.95385e-05	341	384	0.012939	3.36953e-05	Absent
Alloscardovia_theropitheci	2.57648e-05	182	214	0.007059	3.2986e-05	34	44	0.001233	2.80227e-05	0	7	0	0	0	4	0	0	19	163	0.000944	5.79141e-06	26	26	0.001516	5.83077e-05	311	384	0.010942	2.84948e-05	Absent
Alloscardovia_venturai	1.91211e-07	5	214	0.00003	1.40187e-07	1	44	0.000004	9.09091e-08	0	7	0	0	0	4	0	0	7	163	5.9e-05	3.61963e-07	1	26	0.000005	1.92308e-07	10	384	6.3e-05	1.64062e-07	Absent
Allostreptomyces_psammosilenae	1.83373e-06	54	214	0.000565	2.64019e-06	6	44	7.9e-05	1.79545e-06	0	7	0	0	0	4	0	0	10	163	0.000158	9.69325e-07	6	26	4.3e-05	1.65385e-06	86	384	0.000699	1.82031e-06	Absent
Alphaproteobacteria_bacterium	0.000183346	2518	214	0.041254	0.000192776	519	44	0.013063	0.000296886	51	7	0.000406	5.8e-05	6	4	0.001252	0.000313	629	163	0.012159	7.45951e-05	577	26	0.013575	0.000522115	4718	384	0.072668	0.00018924	Absent
Alpinimonas_psychrophila	8.06413e-07	31	214	0.000192	8.97196e-07	7	44	4.1e-05	9.31818e-07	0	7	0	0	0	4	0	0	6	163	5.2e-05	3.19018e-07	4	26	4.8e-05	1.84615e-06	54	384	0.000346	9.01042e-07	Absent
Alsobacter_metallidurans	1.32542e-06	29	214	0.000239	1.11682e-06	10	44	0.000238	5.40909e-06	0	7	0	0	0	4	0	0	8	163	8.1e-05	4.96933e-07	9	26	7.5e-05	2.88462e-06	53	384	0.000483	1.25781e-06	Absent
Alsobacter_soli	1.21378e-06	28	214	0.000258	1.20561e-06	4	44	6.2e-05	1.40909e-06	1	7	0.000008	1.14286e-06	1	4	0.0001	2.5e-05	9	163	6.4e-05	3.92638e-07	4	26	7.1e-05	2.73077e-06	60	384	0.000459	1.19531e-06	Absent
Alteraurantiacibacter_aestuarii	5.99762e-07	15	214	0.000157	7.33645e-07	3	44	3.1e-05	7.04545e-07	0	7	0	0	0	4	0	0	2	163	2.3e-05	1.41104e-07	2	26	0.00002	7.69231e-07	28	384	0.000274	7.13542e-07	Absent
Alteraurantiacibacter_aquimixticola	2.50594e-07	8	214	3.2e-05	1.49533e-07	0	44	0	0	0	7	0	0	0	4	0	0	2	163	0.000009	5.52147e-08	0	26	0	0	16	384	0.00017	4.42708e-07	Absent
Alteraurantiacibacter_buctensis	1.3753e-06	32	214	0.000258	1.20561e-06	20	44	0.000493	1.12045e-05	1	7	0.000004	5.71429e-07	0	4	0	0	1	163	0.000004	2.45399e-08	3	26	5.2e-05	2e-06	52	384	0.000347	9.03646e-07	Absent
Altererythrobacter_aestiaquae	1.47268e-07	9	214	4.2e-05	1.96262e-07	0	44	0	0	0	7	0	0	0	4	0	0	2	163	1.7e-05	1.04294e-07	1	26	0.000005	1.92308e-07	13	384	0.00006	1.5625e-07	Absent
Altererythrobacter_aquaemixtae	2.14964e-07	10	214	3.8e-05	1.7757e-07	4	44	2.4e-05	5.45455e-07	1	7	0.000004	5.71429e-07	0	4	0	0	6	163	2.8e-05	1.71779e-07	2	26	0.00002	7.69231e-07	17	384	6.7e-05	1.74479e-07	Absent
Altererythrobacter_atlanticus	2.8266e-07	7	214	5.8e-05	2.71028e-07	1	44	0.000004	9.09091e-08	0	7	0	0	0	4	0	0	7	163	0.00006	3.68098e-07	2	26	1.6e-05	6.15385e-07	11	384	0.0001	2.60417e-07	Absent
Altererythrobacter_confluentis	1.87648e-07	11	214	4.7e-05	2.19626e-07	1	44	0.000004	9.09091e-08	0	7	0	0	0	4	0	0	2	163	0.000009	5.52147e-08	2	26	2.3e-05	8.84615e-07	18	384	7.5e-05	1.95312e-07	Absent
Altererythrobacter_deserti	9.61995e-08	5	214	1.7e-05	7.94393e-08	1	44	0.000004	9.09091e-08	0	7	0	0	0	4	0	0	1	163	0.000004	2.45399e-08	0	26	0	0	11	384	5.6e-05	1.45833e-07	Absent
Altererythrobacter_epoxidivorans	1.04513e-07	4	214	1.5e-05	7.00935e-08	0	44	0	0	0	7	0	0	0	4	0	0	7	163	4.4e-05	2.69939e-07	0	26	0	0	7	384	2.9e-05	7.55208e-08	Absent
Altererythrobacter_estronivorus	1.33254e-06	39	214	0.000419	1.95794e-06	1	44	0.000004	9.09091e-08	0	7	0	0	0	4	0	0	6	163	3.7e-05	2.26994e-07	4	26	8.1e-05	3.11538e-06	62	384	0.000581	1.51302e-06	Absent
Altererythrobacter_gangjinensis	7.83848e-08	3	214	1.3e-05	6.07477e-08	1	44	0.000004	9.09091e-08	0	7	0	0	0	4	0	0	4	163	2.2e-05	1.34969e-07	2	26	1.2e-05	4.61538e-07	4	384	1.5e-05	3.90625e-08	Absent
Altererythrobacter_insulae	7.28029e-07	15	214	8.3e-05	3.8785e-07	12	44	0.000165	3.75e-06	0	7	0	0	0	4	0	0	3	163	2.7e-05	1.65644e-07	2	26	1.2e-05	4.61538e-07	31	384	0.000326	8.48958e-07	Absent
Altererythrobacter_ishigakiensis	3.93112e-07	13	214	8.7e-05	4.06542e-07	5	44	2.5e-05	5.68182e-07	0	7	0	0	0	4	0	0	4	163	5.8e-05	3.55828e-07	1	26	0.000007	2.69231e-07	22	384	0.000154	4.01042e-07	Absent
Altererythrobacter_luteolus	3.74109e-07	16	214	9.1e-05	4.25234e-07	1	44	0.000004	9.09091e-08	0	7	0	0	0	4	0	0	1	163	1.4e-05	8.58896e-08	2	26	1.6e-05	6.15385e-07	26	384	0.00019	4.94792e-07	Absent
Altererythrobacter_rhizovicinus	3.94299e-07	15	214	0.000104	4.85981e-07	0	44	0	0	0	7	0	0	0	4	0	0	0	163	0	0	0	26	0	0	26	384	0.000228	5.9375e-07	Absent
Altererythrobacter_salegens	2.94537e-07	5	214	3.7e-05	1.72897e-07	3	44	5.1e-05	1.15909e-06	0	7	0	0	0	4	0	0	5	163	2.8e-05	1.71779e-07	4	26	2.8e-05	1.07692e-06	19	384	0.000104	2.70833e-07	Absent
Altererythrobacter_sediminis	2.47031e-07	11	214	4.1e-05	1.91589e-07	2	44	0.000008	1.81818e-07	0	7	0	0	0	4	0	0	4	163	0.00002	1.22699e-07	3	26	0.00005	1.92308e-06	21	384	8.9e-05	2.31771e-07	Absent
Altererythrobacter_segetis	3.28979e-07	14	214	6.9e-05	3.2243e-07	3	44	1.2e-05	2.72727e-07	0	7	0	0	0	4	0	0	5	163	4.1e-05	2.51534e-07	2	26	1.7e-05	6.53846e-07	28	384	0.000138	3.59375e-07	Absent
Altererythrobacter_soli	3.46793e-07	18	214	8.2e-05	3.83178e-07	1	44	0.000004	9.09091e-08	0	7	0	0	0	4	0	0	3	163	1.9e-05	1.16564e-07	2	26	1.8e-05	6.92308e-07	32	384	0.000169	4.40104e-07	Absent
Altererythrobacter_xiamenensis	2.23278e-07	7	214	3.3e-05	1.54206e-07	2	44	0.000008	1.81818e-07	0	7	0	0	0	4	0	0	8	163	6.3e-05	3.86503e-07	3	26	3.1e-05	1.19231e-06	12	384	5.3e-05	1.38021e-07	Absent
Altererythrobacter_xixiisoli	2.63183e-06	50	214	0.000674	3.14953e-06	9	44	0.00006	1.36364e-06	0	7	0	0	0	4	0	0	5	163	2.3e-05	1.41104e-07	9	26	8.3e-05	3.19231e-06	84	384	0.001376	3.58333e-06	Absent
Alteribacillus_bidgolensis	3.60095e-06	81	214	0.000979	4.57477e-06	11	44	8.4e-05	1.90909e-06	0	7	0	0	0	4	0	0	13	163	0.000141	8.65031e-07	13	26	0.000237	9.11538e-06	149	384	0.001591	4.14323e-06	Absent
Alteribacillus_iranensis	8.32542e-06	120	214	0.002182	1.01963e-05	20	44	0.00025	5.68182e-06	0	7	0	0	0	4	0	0	19	163	0.000676	4.14724e-06	21	26	0.000686	2.63846e-05	216	384	0.003216	8.375e-06	Absent
Alteribacillus_persepolensis	9.23278e-06	146	214	0.002515	1.17523e-05	26	44	0.000434	9.86364e-06	1	7	0.000003	4.28571e-07	0	4	0	0	21	163	0.000475	2.91411e-06	21	26	0.000491	1.88846e-05	253	384	0.003856	1.00417e-05	Absent
Altericroceibacterium_endophyticum	6.11639e-07	25	214	0.00019	8.8785e-07	8	44	4.5e-05	1.02273e-06	0	7	0	0	0	4	0	0	3	163	1.6e-05	9.81595e-08	3	26	2.7e-05	1.03846e-06	36	384	0.000237	6.17187e-07	Absent
Altericroceibacterium_indicum	3.04038e-07	8	214	5.9e-05	2.75701e-07	2	44	0.00002	4.54545e-07	0	7	0	0	0	4	0	0	3	163	4.2e-05	2.57669e-07	1	26	0.00001	3.84615e-07	20	384	0.000125	3.25521e-07	Absent
Altericroceibacterium_xinjiangense	7.68409e-07	21	214	0.000133	6.21495e-07	7	44	0.000182	4.13636e-06	0	7	0	0	0	4	0	0	7	163	4.9e-05	3.00613e-07	6	26	7.4e-05	2.84615e-06	33	384	0.000209	5.44271e-07	Absent
Alterileibacterium_massiliense	0.000145286	208	214	0.035583	0.000166276	42	44	0.00739	0.000167955	0	7	0	0	0	4	0	0	23	163	0.009529	5.84601e-05	26	26	0.010457	0.000402192	375	384	0.059372	0.000154615	Absent
Alteripontixanthobacter_maritimus	4.13302e-07	18	214	0.000103	4.81308e-07	4	44	0.00002	4.54545e-07	0	7	0	0	0	4	0	0	4	163	0.00003	1.84049e-07	3	26	3.2e-05	1.23077e-06	28	384	0.000163	4.24479e-07	Absent
Alteriqipengyuania_halimionae	6.3658e-07	15	214	0.000134	6.26168e-07	3	44	5.4e-05	1.22727e-06	0	7	0	0	0	4	0	0	10	163	9.2e-05	5.64417e-07	5	26	4.5e-05	1.73077e-06	29	384	0.000211	5.49479e-07	Absent
Alteriqipengyuania_lutimaris	4.86936e-07	17	214	9.2e-05	4.29907e-07	6	44	3.6e-05	8.18182e-07	0	7	0	0	0	4	0	0	7	163	4.8e-05	2.94479e-07	5	26	3.9e-05	1.5e-06	35	384	0.000195	5.07812e-07	Absent
Alternaria_alternata	2.05463e-07	12	214	5.7e-05	2.66355e-07	4	44	1.6e-05	3.63636e-07	0	7	0	0	0	4	0	0	2	163	0.000007	4.29448e-08	0	26	0	0	18	384	9.3e-05	2.42188e-07	Absent
Alternaria_arborescens	2.66033e-07	3	214	1.6e-05	7.47664e-08	1	44	0.000004	9.09091e-08	0	7	0	0	1	4	0.000188	4.7e-05	0	163	0	0	0	26	0	0	3	384	1.6e-05	4.16667e-08	Absent
Alternaria_burnsii	3.25416e-07	9	214	5.2e-05	2.42991e-07	7	44	3.6e-05	8.18182e-07	0	7	0	0	1	4	9.4e-05	2.35e-05	1	163	0.000007	4.29448e-08	0	26	0	0	15	384	8.5e-05	2.21354e-07	Absent
Alternaria_gaisen	1.78147e-08	1	214	0.000003	1.40187e-08	0	44	0	0	0	7	0	0	0	4	0	0	0	163	0	0	0	26	0	0	3	384	1.2e-05	3.125e-08	Absent
Alternaria_tenuissima	1.42518e-07	4	214	1.9e-05	8.8785e-08	4	44	1.6e-05	3.63636e-07	6	7	0.00006	8.57143e-06	0	4	0	0	0	163	0	0	0	26	0	0	5	384	2.5e-05	6.51042e-08	Absent
Alteromonadaceae_bacterium	1.31568e-05	365	214	0.003225	1.50701e-05	78	44	0.001106	2.51364e-05	10	7	5.8e-05	8.28571e-06	0	4	0	0	79	163	0.000853	5.23313e-06	63	26	0.000924	3.55385e-05	640	384	0.004912	1.27917e-05	Absent
Alteromonadales_bacterium	3.01544e-06	61	214	0.000937	4.3785e-06	13	44	7.6e-05	1.72727e-06	0	7	0	0	0	4	0	0	13	163	0.000122	7.48466e-07	13	26	0.000188	7.23077e-06	105	384	0.001216	3.16667e-06	Absent
Alteromonas_abrolhosensis	1.18765e-08	0	214	0	0	0	44	0	0	0	7	0	0	0	4	0	0	0	163	0	0	0	26	0	0	2	384	0.00001	2.60417e-08	Absent
Alteromonas_addita	4.51306e-08	2	214	0.000008	3.73832e-08	0	44	0	0	0	7	0	0	0	4	0	0	0	163	0	0	1	26	0.000008	3.07692e-07	6	384	2.2e-05	5.72917e-08	Absent
Alteromonas_aestuariivivens	8.2304e-07	30	214	0.000197	9.20561e-07	6	44	2.8e-05	6.36364e-07	0	7	0	0	0	4	0	0	11	163	8.5e-05	5.21472e-07	6	26	8.2e-05	3.15385e-06	46	384	0.000301	7.83854e-07	Absent
Alteromonas_alba	1.46081e-07	9	214	3.5e-05	1.63551e-07	1	44	0.000009	2.04545e-07	0	7	0	0	0	4	0	0	6	163	2.7e-05	1.65644e-07	1	26	0.000007	2.69231e-07	12	384	4.5e-05	1.17188e-07	Absent
Alteromonas_australica	2.6247e-07	5	214	2.6e-05	1.21495e-07	1	44	1.3e-05	2.95455e-07	0	7	0	0	0	4	0	0	2	163	0.00001	6.13497e-08	0	26	0	0	11	384	0.000172	4.47917e-07	Absent
Alteromonas_confluentis	1.88124e-06	44	214	0.000439	2.0514e-06	10	44	7.2e-05	1.63636e-06	0	7	0	0	0	4	0	0	12	163	0.000168	1.03067e-06	10	26	9.1e-05	3.5e-06	88	384	0.000814	2.11979e-06	Absent
Alteromonas_facilis	1.36342e-06	35	214	0.000357	1.66822e-06	9	44	4.9e-05	1.11364e-06	1	7	0.000006	8.57143e-07	0	4	0	0	15	163	0.000147	9.0184e-07	8	26	8.5e-05	3.26923e-06	59	384	0.000504	1.3125e-06	Absent
Alteromonas_flava	1.09857e-06	36	214	0.000283	1.32243e-06	6	44	9.7e-05	2.20455e-06	0	7	0	0	0	4	0	0	5	163	3.6e-05	2.20859e-07	6	26	6.6e-05	2.53846e-06	67	384	0.000443	1.15365e-06	Absent
Alteromonas_genovensis	1.59145e-07	9	214	4.3e-05	2.00935e-07	0	44	0	0	0	7	0	0	0	4	0	0	1	163	0.000005	3.06748e-08	0	26	0	0	14	384	8.6e-05	2.23958e-07	Absent
Alteromonas_gracilis	5.46318e-08	1	214	0.000003	1.40187e-08	3	44	1.6e-05	3.63636e-07	0	7	0	0	0	4	0	0	1	163	1.1e-05	6.74847e-08	0	26	0	0	3	384	1.6e-05	4.16667e-08	Absent
Alteromonas_halophila	1.69359e-06	46	214	0.000459	2.14486e-06	8	44	4.1e-05	9.31818e-07	0	7	0	0	0	4	0	0	10	163	8.8e-05	5.39877e-07	5	26	6.4e-05	2.46154e-06	89	384	0.000774	2.01562e-06	Absent
Alteromonas_hispanica	2.49406e-08	2	214	0.000007	3.27103e-08	0	44	0	0	0	7	0	0	0	4	0	0	2	163	0.000007	4.29448e-08	0	26	0	0	2	384	0.000007	1.82292e-08	Absent
Alteromonas_lipolytica	2.0962e-06	64	214	0.000666	3.11215e-06	5	44	4.2e-05	9.54545e-07	0	7	0	0	0	4	0	0	7	163	5.8e-05	3.55828e-07	9	26	0.00008	3.07692e-06	100	384	0.000919	2.39323e-06	Absent
Alteromonas_macleodii	4.63456e-05	196	214	0.014917	6.97056e-05	42	44	0.00276	6.27273e-05	0	7	0	0	0	4	0	0	23	163	0.000718	4.40491e-06	24	26	0.001429	5.49615e-05	347	384	0.019199	4.99974e-05	Absent
Alteromonas_marina	1.62708e-07	7	214	3.2e-05	1.49533e-07	0	44	0	0	0	7	0	0	0	4	0	0	3	163	2.1e-05	1.28834e-07	2	26	2.3e-05	8.84615e-07	13	384	6.1e-05	1.58854e-07	Absent
Alteromonas_mediterranea	3.47268e-06	64	214	0.001018	4.75701e-06	18	44	0.000129	2.93182e-06	0	7	0	0	0	4	0	0	6	163	3.1e-05	1.90184e-07	9	26	0.000146	5.61538e-06	116	384	0.0016	4.16667e-06	Absent
Alteromonas_naphthalenivorans	8.19477e-08	3	214	2.2e-05	1.02804e-07	0	44	0	0	0	7	0	0	0	4	0	0	0	163	0	0	0	26	0	0	7	384	4.7e-05	1.22396e-07	Absent
Alteromonas_oceani	7.68409e-07	17	214	0.00012	5.60748e-07	3	44	2.4e-05	5.45455e-07	7	7	0.00007	1e-05	1	4	9.4e-05	2.35e-05	1	163	0.000004	2.45399e-08	2	26	9.8e-05	3.76923e-06	37	384	0.000237	6.17187e-07	Absent
Alteromonas_pelagimontana	1.53088e-06	43	214	0.000251	1.1729e-06	7	44	3.7e-05	8.40909e-07	0	7	0	0	0	4	0	0	11	163	0.000104	6.38037e-07	12	26	0.000305	1.17308e-05	73	384	0.000592	1.54167e-06	Absent
Alteromonas_ponticola	1.25653e-06	41	214	0.000205	9.57944e-07	5	44	2.4e-05	5.45455e-07	0	7	0	0	0	4	0	0	16	163	0.000122	7.48466e-07	13	26	0.000114	4.38462e-06	75	384	0.000593	1.54427e-06	Absent
Alteromonas_portus	1.66271e-07	2	214	3.9e-05	1.82243e-07	0	44	0	0	0	7	0	0	0	4	0	0	3	163	3.4e-05	2.08589e-07	3	26	2.5e-05	9.61538e-07	3	384	4.2e-05	1.09375e-07	Absent
Alteromonas_sediminis	2.48575e-06	53	214	0.000685	3.20093e-06	11	44	0.000124	2.81818e-06	0	7	0	0	0	4	0	0	13	163	0.000115	7.05521e-07	11	26	0.000184	7.07692e-06	93	384	0.000985	2.5651e-06	Absent
Alteromonas_stellipolaris	1.86461e-07	14	214	5.2e-05	2.42991e-07	1	44	0.000008	1.81818e-07	0	7	0	0	0	4	0	0	1	163	0.000005	3.06748e-08	1	26	0.000005	1.92308e-07	23	384	8.7e-05	2.26563e-07	Absent
Altibacter_lentus	1.97862e-06	30	214	0.000148	6.91589e-07	2	44	0.00002	4.54545e-07	0	7	0	0	0	4	0	0	8	163	0.000117	7.17791e-07	10	26	0.000488	1.87692e-05	65	384	0.000893	2.32552e-06	Absent
Alysiella_crassa	4.33848e-06	87	214	0.000972	4.54206e-06	11	44	0.000539	1.225e-05	0	7	0	0	1	4	5.7e-05	1.425e-05	10	163	0.000202	1.23926e-06	9	26	0.000155	5.96154e-06	156	384	0.001728	4.5e-06	Absent
Alysiella_filiformis	1.13183e-06	34	214	0.000197	9.20561e-07	10	44	0.000152	3.45455e-06	0	7	0	0	0	4	0	0	10	163	5.8e-05	3.55828e-07	9	26	7.7e-05	2.96154e-06	64	384	0.000469	1.22135e-06	Absent
Amanita_brunnescens	5.61995e-06	22	214	0.000224	1.04673e-06	7	44	3.6e-05	8.18182e-07	6	7	3.5e-05	5e-06	2	4	0.004058	0.0010145	2	163	0.00001	6.13497e-08	4	26	6.3e-05	2.42308e-06	32	384	0.000306	7.96875e-07	Absent
Amanita_caojizong	3.08789e-08	0	214	0	0	0	44	0	0	4	7	2.6e-05	3.71429e-06	0	4	0	0	0	163	0	0	0	26	0	0	0	384	0	0	Absent
Amanita_inopinata	1.8171e-07	10	214	3.9e-05	1.82243e-07	3	44	1.2e-05	2.72727e-07	2	7	0.000006	8.57143e-07	0	4	0	0	2	163	1.6e-05	9.81595e-08	2	26	1.8e-05	6.92308e-07	16	384	6.2e-05	1.61458e-07	Absent
Amanita_muscaria	8.30998e-06	10	214	4.8e-05	2.24299e-07	6	44	2.8e-05	6.36364e-07	5	7	5.4e-05	7.71429e-06	3	4	0.006727	0.00168175	4	163	6.1e-05	3.74233e-07	2	26	2.1e-05	8.07692e-07	13	384	5.8e-05	1.51042e-07	Absent
Amanita_phalloides	1.42518e-08	0	214	0	0	2	44	1.2e-05	2.72727e-07	0	7	0	0	0	4	0	0	0	163	0	0	0	26	0	0	0	384	0	0	Absent
Amanita_polypyramis	1.05808e-05	3	214	1.1e-05	5.14019e-08	5	44	0.00002	4.54545e-07	6	7	7.4e-05	1.05714e-05	3	4	0.008782	0.0021955	1	163	0.000006	3.68098e-08	0	26	0	0	4	384	1.6e-05	4.16667e-08	Absent
Amanita_rubescens	2.60095e-07	6	214	2.3e-05	1.07477e-07	2	44	0.000008	1.81818e-07	7	7	5.4e-05	7.71429e-06	1	4	8.4e-05	2.1e-05	0	163	0	0	1	26	0.000005	1.92308e-07	10	384	4.5e-05	1.17188e-07	Absent
Amanita_strobiliformis	3.56295e-09	0	214	0	0	0	44	0	0	0	7	0	0	0	4	0	0	0	163	0	0	0	26	0	0	1	384	0.000003	7.8125e-09	Absent
Amanita_thiersii	3.38242e-06	3	214	1.2e-05	5.60748e-08	8	44	6.5e-05	1.47727e-06	5	7	4.2e-05	6e-06	2	4	0.002696	0.000674	1	163	0.000003	1.84049e-08	1	26	0.000005	1.92308e-07	7	384	2.5e-05	6.51042e-08	Absent
Amantichitinum_ursilacus	4.30523e-06	81	214	0.001143	5.34112e-06	12	44	0.000105	2.38636e-06	0	7	0	0	0	4	0	0	15	163	0.000278	1.70552e-06	12	26	0.000167	6.42308e-06	147	384	0.001932	5.03125e-06	Absent
Amaricoccus_macauensis	1.78385e-06	39	214	0.000435	2.03271e-06	6	44	3.2e-05	7.27273e-07	0	7	0	0	0	4	0	0	11	163	0.000114	6.99387e-07	11	26	0.000166	6.38462e-06	85	384	0.000755	1.96615e-06	Absent
Ambrosiozyma_angophorae	9.50119e-09	0	214	0	0	0	44	0	0	2	7	0.000008	1.14286e-06	0	4	0	0	0	163	0	0	0	26	0	0	0	384	0	0	Absent
Amedibacillus_dolichus	0.00223118	214	214	0.644859	0.00301336	44	44	0.062437	0.00141902	0	7	0	0	0	4	0	0	23	163	0.023299	0.000142939	26	26	0.208261	0.00801004	383	384	0.939797	0.00244739	Absent
Amedibacterium_intestinale	0.00177297	214	214	0.516937	0.00241559	44	44	0.012381	0.000281386	1	7	0.000003	4.28571e-07	0	4	0	0	23	163	0.004957	3.0411e-05	26	26	0.007257	0.000279115	384	384	0.951309	0.00247737	Absent
Ameyamaea_chiangmaiensis	3.29216e-06	70	214	0.000839	3.92056e-06	13	44	0.000137	3.11364e-06	0	7	0	0	0	4	0	0	17	163	0.000349	2.1411e-06	8	26	8.5e-05	3.26923e-06	127	384	0.001362	3.54687e-06	Absent
Aminicella_lysinilytica	0.000345879	214	214	0.08222	0.000384206	44	44	0.019768	0.000449273	1	7	0.000003	4.28571e-07	0	4	0	0	23	163	0.024883	0.000152656	26	26	0.026385	0.00101481	383	384	0.137971	0.000359299	Absent
Aminiphilus_circumscriptus	1.14074e-05	149	214	0.002432	1.13645e-05	26	44	0.000582	1.32273e-05	0	7	0	0	0	4	0	0	22	163	0.001399	8.58282e-06	24	26	0.001135	4.36538e-05	279	384	0.004057	1.05651e-05	Absent
Aminipila_butyrica	0.000303336	214	214	0.072727	0.000339846	43	44	0.021781	0.000495023	1	7	7.6e-05	1.08571e-05	0	4	0	0	23	163	0.016024	9.83067e-05	26	26	0.019606	0.000754077	384	384	0.125195	0.000326029	Absent
Aminivibrio_pyruvatiphilus	4.47458e-05	199	214	0.01087	5.07944e-05	35	44	0.00215	4.88636e-05	0	7	0	0	0	4	0	0	22	163	0.003788	2.32393e-05	26	26	0.002679	0.000103038	359	384	0.018189	4.73672e-05	Absent
Aminobacter_aganoensis	8.55107e-08	3	214	1.5e-05	7.00935e-08	0	44	0	0	0	7	0	0	0	4	0	0	1	163	1.4e-05	8.58896e-08	1	26	0.000007	2.69231e-07	8	384	3.6e-05	9.375e-08	Absent
Aminobacter_aminovorans	2.49406e-07	8	214	4.1e-05	1.91589e-07	3	44	3.8e-05	8.63636e-07	0	7	0	0	0	4	0	0	1	163	0.000003	1.84049e-08	2	26	1.1e-05	4.23077e-07	17	384	0.000117	3.04687e-07	Absent
Aminobacter_carboxidus	1.78147e-08	0	214	0	0	1	44	0.000004	9.09091e-08	0	7	0	0	0	4	0	0	0	163	0	0	1	26	0.000005	1.92308e-07	2	384	0.000006	1.5625e-08	Absent
Aminobacter_ciceronei	1.33492e-06	35	214	0.000286	1.33645e-06	5	44	2.4e-05	5.45455e-07	0	7	0	0	0	4	0	0	10	163	0.000139	8.52761e-07	2	26	2.9e-05	1.11538e-06	58	384	0.000646	1.68229e-06	Absent
Aminobacter_lissarensis	1.54394e-08	1	214	0.000003	1.40187e-08	0	44	0	0	0	7	0	0	0	4	0	0	0	163	0	0	0	26	0	0	3	384	0.00001	2.60417e-08	Absent
Aminobacter_niigataensis	1.73397e-07	5	214	3.2e-05	1.49533e-07	2	44	1.6e-05	3.63636e-07	0	7	0	0	0	4	0	0	5	163	3.3e-05	2.02454e-07	0	26	0	0	11	384	6.5e-05	1.69271e-07	Absent
Aminobacterium_colombiense	1.77625e-05	146	214	0.004012	1.87477e-05	20	44	0.000559	1.27045e-05	0	7	0	0	0	4	0	0	22	163	0.002031	1.24601e-05	23	26	0.000892	3.43077e-05	280	384	0.007462	1.94323e-05	Absent
Aminobacterium_mobile	1.24964e-05	149	214	0.002632	1.22991e-05	30	44	0.000711	1.61591e-05	1	7	0.000003	4.28571e-07	0	4	0	0	22	163	0.00144	8.83436e-06	23	26	0.00117	4.5e-05	271	384	0.004566	1.18906e-05	Absent
Aminomonas_paucivorans	1.37577e-05	154	214	0.003279	1.53224e-05	22	44	0.000292	6.63636e-06	1	7	0.000004	5.71429e-07	0	4	0	0	21	163	0.00144	8.83436e-06	24	26	0.001044	4.01538e-05	274	384	0.005525	1.4388e-05	Absent
Ammonia_tepida	2.3753e-08	0	214	0	0	0	44	0	0	5	7	0.00002	2.85714e-06	0	4	0	0	0	163	0	0	0	26	0	0	0	384	0	0	Absent
Ammonifex_degensii	3.07838e-06	70	214	0.000538	2.51402e-06	16	44	7.2e-05	1.63636e-06	0	7	0	0	0	4	0	0	16	163	0.000377	2.31288e-06	16	26	0.000317	1.21923e-05	134	384	0.001288	3.35417e-06	Absent
Ammonifex_thiophilus	5.98812e-06	104	214	0.001327	6.20093e-06	20	44	0.000532	1.20909e-05	0	7	0	0	0	4	0	0	19	163	0.000801	4.91411e-06	18	26	0.000298	1.14615e-05	181	384	0.002084	5.42708e-06	Absent
Ammoniphilus_oxalaticus	1.30689e-05	168	214	0.003076	1.43738e-05	27	44	0.000515	1.17045e-05	0	7	0	0	0	4	0	0	23	163	0.001103	6.76687e-06	24	26	0.001049	4.03462e-05	300	384	0.005261	1.37005e-05	Absent
Amnibacterium_flavum	1.23872e-06	32	214	0.000238	1.11215e-06	10	44	0.000122	2.77273e-06	0	7	0	0	0	4	0	0	11	163	6.6e-05	4.04908e-07	11	26	0.000137	5.26923e-06	62	384	0.00048	1.25e-06	Absent
Amnibacterium_kyonggiense	1.13183e-06	50	214	0.000297	1.38785e-06	9	44	4.7e-05	1.06818e-06	0	7	0	0	0	4	0	0	10	163	0.000128	7.85276e-07	3	26	2.4e-05	9.23077e-07	78	384	0.000457	1.1901e-06	Absent
Amnibacterium_setariae	4.75059e-07	14	214	7.1e-05	3.31776e-07	3	44	0.00002	4.54545e-07	1	7	0.000003	4.28571e-07	0	4	0	0	6	163	7.3e-05	4.47853e-07	8	26	7.5e-05	2.88462e-06	23	384	0.000158	4.11458e-07	Absent
Amniculibacterium_aquaticum	2.01069e-06	26	214	0.000221	1.03271e-06	2	44	1.2e-05	2.72727e-07	1	7	0.000004	5.71429e-07	2	4	0.000711	0.00017775	3	163	1.3e-05	7.97546e-08	4	26	0.00006	2.30769e-06	41	384	0.000672	1.75e-06	Absent
Amniculicola_lignicola	8.69359e-07	23	214	0.000145	6.7757e-07	6	44	7.2e-05	1.63636e-06	6	7	3.6e-05	5.14286e-06	1	4	9.4e-05	2.35e-05	7	163	4.1e-05	2.51534e-07	6	26	5.7e-05	2.19231e-06	46	384	0.000287	7.47396e-07	Absent
Amnimonas_aquatica	7.39905e-07	27	214	0.000133	6.21495e-07	8	44	5.7e-05	1.29545e-06	2	7	0.000007	1e-06	0	4	0	0	8	163	5.3e-05	3.25153e-07	3	26	4.3e-05	1.65385e-06	68	384	0.00033	8.59375e-07	Absent
Amoeba_proteus	3.91924e-08	1	214	0.000004	1.86916e-08	0	44	0	0	0	7	0	0	0	4	0	0	1	163	1.4e-05	8.58896e-08	1	26	1.1e-05	4.23077e-07	1	384	0.000004	1.04167e-08	Absent
Amoebophilaceae_bacterium	6.44893e-07	22	214	0.000159	7.42991e-07	4	44	1.6e-05	3.63636e-07	0	7	0	0	0	4	0	0	7	163	4.6e-05	2.82209e-07	5	26	4.3e-05	1.65385e-06	44	384	0.000279	7.26562e-07	Absent
Amorphochlora_amoebiformis	5.10689e-08	2	214	0.00001	4.6729e-08	5	44	0.00002	4.54545e-07	0	7	0	0	0	4	0	0	0	163	0	0	0	26	0	0	3	384	1.3e-05	3.38542e-08	Absent
Amorphotheca_resinae	3.88361e-07	2	214	0.000009	4.20561e-08	1	44	0.000004	9.09091e-08	7	7	0.000108	1.54286e-05	1	4	0.000168	4.2e-05	2	163	0.00001	6.13497e-08	1	26	1.2e-05	4.61538e-07	4	384	1.6e-05	4.16667e-08	Absent
Amorphus_coralli	1.40499e-06	41	214	0.000298	1.39252e-06	7	44	3.2e-05	7.27273e-07	0	7	0	0	0	4	0	0	14	163	0.000144	8.83436e-07	10	26	0.000113	4.34615e-06	79	384	0.000596	1.55208e-06	Absent
Ampelomyces_quisqualis	2.6247e-07	6	214	3.3e-05	1.54206e-07	3	44	1.2e-05	2.72727e-07	1	7	0.000003	4.28571e-07	1	4	9.4e-05	2.35e-05	2	163	1.3e-05	7.97546e-08	1	26	0.000005	1.92308e-07	14	384	6.1e-05	1.58854e-07	Absent
Amphibacillus_jilinensis	1.47637e-05	169	214	0.004047	1.89112e-05	29	44	0.000748	1.7e-05	1	7	0.000003	4.28571e-07	0	4	0	0	19	163	0.000888	5.44785e-06	23	26	0.000599	2.30385e-05	292	384	0.006146	1.60052e-05	Absent
Amphibacillus_marinus	1.57672e-05	180	214	0.003869	1.80794e-05	27	44	0.001049	2.38409e-05	1	7	0.000008	1.14286e-06	0	4	0	0	21	163	0.001056	6.47853e-06	24	26	0.000896	3.44615e-05	304	384	0.006398	1.66615e-05	Absent
Amphibacillus_sediminis	1.63005e-05	180	214	0.003906	1.82523e-05	26	44	0.000558	1.26818e-05	1	7	0.000008	1.14286e-06	0	4	0	0	22	163	0.001515	9.29448e-06	22	26	0.001118	4.3e-05	326	384	0.00662	1.72396e-05	Absent
Amphibacillus_xylanus	4.14715e-05	191	214	0.008565	4.00234e-05	31	44	0.00862	0.000195909	1	7	0.000003	4.28571e-07	0	4	0	0	21	163	0.001452	8.90798e-06	24	26	0.001727	6.64231e-05	330	384	0.014552	3.78958e-05	Absent
Amphidinium_carterae	1.19952e-07	1	214	0.000006	2.80374e-08	2	44	0.000008	1.81818e-07	5	7	6.8e-05	9.71429e-06	0	4	0	0	0	163	0	0	1	26	0.00001	3.84615e-07	2	384	0.000009	2.34375e-08	Absent
Amphidinium_operculatum	1.78147e-08	0	214	0	0	1	44	0.000008	1.81818e-07	2	7	0.000007	1e-06	0	4	0	0	0	163	0	0	0	26	0	0	0	384	0	0	Absent
Amphiplicatus_metriothermophilus	1.68884e-06	30	214	0.000373	1.74299e-06	5	44	3.1e-05	7.04545e-07	3	7	1.3e-05	1.85714e-06	0	4	0	0	14	163	0.000135	8.28221e-07	12	26	0.000141	5.42308e-06	60	384	0.000729	1.89844e-06	Absent
Amphritea_atlantica	9.77435e-07	34	214	0.000196	9.15888e-07	2	44	1.6e-05	3.63636e-07	0	7	0	0	0	4	0	0	8	163	7.5e-05	4.60123e-07	4	26	2.5e-05	9.61538e-07	76	384	0.000511	1.33073e-06	Absent
Amphritea_balenae	1.65796e-06	49	214	0.000406	1.8972e-06	8	44	3.2e-05	7.27273e-07	0	7	0	0	0	4	0	0	11	163	0.000103	6.31902e-07	10	26	0.000144	5.53846e-06	94	384	0.000711	1.85156e-06	Absent
Amphritea_japonica	8.45606e-07	30	214	0.000157	7.33645e-07	3	44	1.2e-05	2.72727e-07	0	7	0	0	0	4	0	0	4	163	2.9e-05	1.77914e-07	6	26	0.00012	4.61538e-06	59	384	0.000394	1.02604e-06	Absent
Amphritea_opalescens	2.1247e-06	77	214	0.000472	2.20561e-06	6	44	5.5e-05	1.25e-06	0	7	0	0	0	4	0	0	9	163	4.3e-05	2.63804e-07	15	26	0.000201	7.73077e-06	134	384	0.001018	2.65104e-06	Absent
Amycolatopsis_acidicola	1.14371e-06	26	214	0.000142	6.63551e-07	3	44	1.6e-05	3.63636e-07	0	7	0	0	0	4	0	0	12	163	0.000137	8.40491e-07	9	26	0.000387	1.48846e-05	51	384	0.000281	7.31771e-07	Absent
Amycolatopsis_acidiphila	2.20903e-07	15	214	5.5e-05	2.57009e-07	0	44	0	0	0	7	0	0	0	4	0	0	1	163	0.000004	2.45399e-08	3	26	5.1e-05	1.96154e-06	21	384	7.6e-05	1.97917e-07	Absent
Amycolatopsis_alba	1.50831e-07	1	214	1.8e-05	8.41121e-08	0	44	0	0	0	7	0	0	0	4	0	0	0	163	0	0	0	26	0	0	4	384	0.000109	2.83854e-07	Absent
Amycolatopsis_albispora	3.51544e-07	15	214	7.6e-05	3.5514e-07	4	44	1.6e-05	3.63636e-07	1	7	0.000003	4.28571e-07	0	4	0	0	5	163	2.1e-05	1.28834e-07	3	26	3.6e-05	1.38462e-06	29	384	0.000144	3.75e-07	Absent
Amycolatopsis_alkalitolerans	6.4133e-07	26	214	0.000149	6.96262e-07	3	44	2.7e-05	6.13636e-07	5	7	2.3e-05	3.28571e-06	0	4	0	0	8	163	9.2e-05	5.64417e-07	3	26	4.9e-05	1.88462e-06	37	384	0.0002	5.20833e-07	Absent
Amycolatopsis_anabasis	1.49525e-06	40	214	0.000437	2.04206e-06	5	44	2.4e-05	5.45455e-07	3	7	0.00001	1.42857e-06	0	4	0	0	10	163	0.00008	4.90798e-07	9	26	8.3e-05	3.19231e-06	60	384	0.000625	1.6276e-06	Absent
Amycolatopsis_antarctica	4.70309e-07	16	214	0.000118	5.51402e-07	3	44	2.9e-05	6.59091e-07	0	7	0	0	0	4	0	0	6	163	6.2e-05	3.80368e-07	5	26	3.9e-05	1.5e-06	23	384	0.000148	3.85417e-07	Absent
Amycolatopsis_arida	7.23278e-07	24	214	0.000173	8.08411e-07	6	44	2.9e-05	6.59091e-07	0	7	0	0	0	4	0	0	7	163	0.00005	3.06748e-07	6	26	6.9e-05	2.65385e-06	38	384	0.000288	7.5e-07	Absent
Amycolatopsis_australiensis	2.93349e-07	12	214	6.2e-05	2.8972e-07	0	44	0	0	0	7	0	0	0	4	0	0	4	163	2.5e-05	1.53374e-07	5	26	6.1e-05	2.34615e-06	19	384	9.9e-05	2.57812e-07	Absent
Amycolatopsis_azurea	2.52969e-07	12	214	0.00007	3.27103e-07	1	44	0.000008	1.81818e-07	0	7	0	0	0	4	0	0	2	163	0.000007	4.29448e-08	1	26	0.000004	1.53846e-07	18	384	0.000124	3.22917e-07	Absent
Amycolatopsis_balhimycina	1.88599e-06	20	214	0.000883	4.12617e-06	0	44	0	0	0	7	0	0	0	4	0	0	0	163	0	0	1	26	0.00001	3.84615e-07	27	384	0.000695	1.8099e-06	Absent
Amycolatopsis_bartoniae	3.10926e-06	36	214	0.001055	4.92991e-06	6	44	8.4e-05	1.90909e-06	0	7	0	0	0	4	0	0	7	163	2.8e-05	1.71779e-07	1	26	0.000005	1.92308e-07	73	384	0.001446	3.76563e-06	Absent
Amycolatopsis_benzoatilytica	7.44656e-07	23	214	0.00019	8.8785e-07	2	44	0.000008	1.81818e-07	0	7	0	0	0	4	0	0	4	163	1.9e-05	1.16564e-07	2	26	2.4e-05	9.23077e-07	39	384	0.000386	1.00521e-06	Absent
Amycolatopsis_bullii	1.14964e-06	10	214	9.5e-05	4.43925e-07	1	44	0.000004	9.09091e-08	7	7	0.000251	3.58571e-05	2	4	0.00043	0.0001075	0	163	0	0	1	26	0.000007	2.69231e-07	16	384	0.000181	4.71354e-07	Absent
Amycolatopsis_cihanbeyliensis	4.98812e-07	13	214	0.000132	6.16822e-07	3	44	0.00002	4.54545e-07	2	7	1.1e-05	1.57143e-06	0	4	0	0	3	163	1.4e-05	8.58896e-08	5	26	7.5e-05	2.88462e-06	21	384	0.000168	4.375e-07	Absent
Amycolatopsis_circi	1.25891e-07	4	214	1.8e-05	8.41121e-08	1	44	0.000008	1.81818e-07	0	7	0	0	0	4	0	0	5	163	2.6e-05	1.59509e-07	1	26	1.3e-05	5e-07	9	384	4.1e-05	1.06771e-07	Absent
Amycolatopsis_coloradensis	4.13302e-07	15	214	8.7e-05	4.06542e-07	0	44	0	0	0	7	0	0	0	4	0	0	3	163	2.9e-05	1.77914e-07	5	26	7.4e-05	2.84615e-06	27	384	0.000158	4.11458e-07	Absent
Amycolatopsis_decaplanina	1.08076e-07	5	214	2.1e-05	9.81308e-08	1	44	0.000004	9.09091e-08	4	7	2.3e-05	3.28571e-06	0	4	0	0	2	163	0.000007	4.29448e-08	0	26	0	0	8	384	3.6e-05	9.375e-08	Absent
Amycolatopsis_deserti	8.4323e-08	4	214	1.5e-05	7.00935e-08	1	44	0.000004	9.09091e-08	0	7	0	0	0	4	0	0	1	163	0.000007	4.29448e-08	2	26	2.4e-05	9.23077e-07	6	384	2.1e-05	5.46875e-08	Absent
Amycolatopsis_eburnea	5.46318e-08	3	214	1.6e-05	7.47664e-08	1	44	0.000004	9.09091e-08	0	7	0	0	0	4	0	0	0	163	0	0	1	26	0.000007	2.69231e-07	4	384	1.9e-05	4.94792e-08	Absent
Amycolatopsis_echigonensis	7.83848e-08	4	214	1.4e-05	6.54206e-08	0	44	0	0	0	7	0	0	0	4	0	0	0	163	0	0	1	26	0.000008	3.07692e-07	11	384	4.4e-05	1.14583e-07	Absent
Amycolatopsis_endophytica	2.07838e-07	13	214	6.9e-05	3.2243e-07	1	44	0.000004	9.09091e-08	0	7	0	0	0	4	0	0	2	163	0.000008	4.90798e-08	1	26	0.000005	1.92308e-07	19	384	8.9e-05	2.31771e-07	Absent
Amycolatopsis_granulosa	1.05701e-07	5	214	3.6e-05	1.68224e-07	0	44	0	0	0	7	0	0	0	4	0	0	1	163	0.000007	4.29448e-08	0	26	0	0	8	384	4.6e-05	1.19792e-07	Absent
Amycolatopsis_japonica	1.54394e-08	1	214	0.000005	2.33645e-08	0	44	0	0	0	7	0	0	0	4	0	0	0	163	0	0	0	26	0	0	2	384	0.000008	2.08333e-08	Absent
Amycolatopsis_jejuensis	1.41093e-06	38	214	0.000398	1.85981e-06	4	44	1.6e-05	3.63636e-07	0	7	0	0	0	4	0	0	9	163	0.000109	6.68712e-07	6	26	0.00005	1.92308e-06	64	384	0.000615	1.60156e-06	Absent
Amycolatopsis_jiangsuensis	1.56413e-06	46	214	0.000368	1.71963e-06	13	44	0.00014	3.18182e-06	0	7	0	0	0	4	0	0	12	163	0.000158	9.69325e-07	4	26	0.00006	2.30769e-06	86	384	0.000591	1.53906e-06	Absent
Amycolatopsis_kentuckyensis	5.22565e-08	4	214	1.3e-05	6.07477e-08	0	44	0	0	0	7	0	0	0	4	0	0	2	163	0.000009	5.52147e-08	1	26	0.000009	3.46154e-07	4	384	1.3e-05	3.38542e-08	Absent
Amycolatopsis_keratiniphila	1.91211e-07	11	214	0.00004	1.86916e-07	0	44	0	0	0	7	0	0	0	4	0	0	1	163	0.000004	2.45399e-08	2	26	1.5e-05	5.76923e-07	19	384	0.000102	2.65625e-07	Absent
Amycolatopsis_lexingtonensis	1.09264e-07	6	214	2.3e-05	1.07477e-07	0	44	0	0	0	7	0	0	0	4	0	0	3	163	1.4e-05	8.58896e-08	0	26	0	0	10	384	5.5e-05	1.43229e-07	Absent
Amycolatopsis_lurida	3.97862e-07	18	214	0.000105	4.90654e-07	4	44	2.4e-05	5.45455e-07	0	7	0	0	0	4	0	0	3	163	1.5e-05	9.20245e-08	2	26	2.2e-05	8.46154e-07	29	384	0.000169	4.40104e-07	Absent
Amycolatopsis_marina	2.22922e-06	53	214	0.000611	2.85514e-06	7	44	9.3e-05	2.11364e-06	0	7	0	0	0	4	0	0	6	163	6.8e-05	4.17178e-07	2	26	1.6e-05	6.15385e-07	98	384	0.001089	2.83594e-06	Absent
Amycolatopsis_mediterranei	3.2304e-07	16	214	7.8e-05	3.64486e-07	1	44	0.000004	9.09091e-08	0	7	0	0	0	4	0	0	2	163	1.2e-05	7.36196e-08	1	26	0.000004	1.53846e-07	24	384	0.000174	4.53125e-07	Absent
Amycolatopsis_methanolica	1.35392e-07	3	214	1.2e-05	5.60748e-08	4	44	0.00002	4.54545e-07	0	7	0	0	0	4	0	0	1	163	0.000006	3.68098e-08	3	26	3.7e-05	1.42308e-06	7	384	3.9e-05	1.01562e-07	Absent
Amycolatopsis_nigrescens	9.56057e-07	27	214	0.000181	8.45794e-07	4	44	1.6e-05	3.63636e-07	0	7	0	0	0	4	0	0	12	163	7.7e-05	4.72393e-07	7	26	6.5e-05	2.5e-06	55	384	0.000466	1.21354e-06	Absent
Amycolatopsis_niigatensis	4.75059e-09	0	214	0	0	1	44	0.000004	9.09091e-08	0	7	0	0	0	4	0	0	0	163	0	0	0	26	0	0	0	384	0	0	Absent
Amycolatopsis_nivea	9.50119e-09	1	214	0.000004	1.86916e-08	0	44	0	0	0	7	0	0	0	4	0	0	0	163	0	0	0	26	0	0	1	384	0.000004	1.04167e-08	Absent
Amycolatopsis_oliviviridis	1.40143e-07	5	214	3.5e-05	1.63551e-07	2	44	0.000008	1.81818e-07	0	7	0	0	0	4	0	0	7	163	3.3e-05	2.02454e-07	0	26	0	0	7	384	4.2e-05	1.09375e-07	Absent
Amycolatopsis_orientalis	9.60808e-07	39	214	0.000201	9.39252e-07	4	44	7.3e-05	1.65909e-06	0	7	0	0	0	4	0	0	2	163	0.000007	4.29448e-08	4	26	5.3e-05	2.03846e-06	53	384	0.000475	1.23698e-06	Absent
Amycolatopsis_palatopharyngis	2.41805e-06	95	214	0.00067	3.13084e-06	19	44	0.000164	3.72727e-06	0	7	0	0	0	4	0	0	9	163	5.9e-05	3.61963e-07	7	26	0.00006	2.30769e-06	158	384	0.001083	2.82031e-06	Absent
Amycolatopsis_panacis	1.50831e-07	4	214	1.4e-05	6.54206e-08	2	44	0.000008	1.81818e-07	2	7	0.000007	1e-06	0	4	0	0	4	163	5.5e-05	3.37423e-07	1	26	0.000005	1.92308e-07	10	384	3.8e-05	9.89583e-08	Absent
Amycolatopsis_pithecelloba	7.68409e-07	32	214	0.000168	7.85047e-07	2	44	0.000008	1.81818e-07	0	7	0	0	0	4	0	0	12	163	0.000113	6.93252e-07	5	26	5.4e-05	2.07692e-06	53	384	0.000304	7.91667e-07	Absent
Amycolatopsis_pretoriensis	2.96912e-07	7	214	6.2e-05	2.8972e-07	1	44	0.000004	9.09091e-08	0	7	0	0	0	4	0	0	5	163	4.9e-05	3.00613e-07	2	26	2.9e-05	1.11538e-06	15	384	0.000106	2.76042e-07	Absent
Amycolatopsis_regifaucium	8.55107e-08	4	214	1.6e-05	7.47664e-08	0	44	0	0	0	7	0	0	0	4	0	0	1	163	0.000004	2.45399e-08	2	26	0.000009	3.46154e-07	12	384	4.3e-05	1.11979e-07	Absent
Amycolatopsis_rhizosphaerae	2.88599e-07	12	214	0.00006	2.80374e-07	3	44	1.6e-05	3.63636e-07	0	7	0	0	0	4	0	0	6	163	3.7e-05	2.26994e-07	4	26	4.5e-05	1.73077e-06	18	384	8.5e-05	2.21354e-07	Absent
Amycolatopsis_rifamycinica	2.23278e-07	11	214	5.2e-05	2.42991e-07	3	44	3.6e-05	8.18182e-07	0	7	0	0	0	4	0	0	2	163	0.000007	4.29448e-08	0	26	0	0	22	384	9.3e-05	2.42188e-07	Absent
Amycolatopsis_roodepoortensis	8.07601e-08	2	214	1.5e-05	7.00935e-08	0	44	0	0	0	7	0	0	0	4	0	0	3	163	1.4e-05	8.58896e-08	2	26	1.7e-05	6.53846e-07	3	384	2.2e-05	5.72917e-08	Absent
Amycolatopsis_ruanii	5.34442e-08	3	214	0.00002	9.34579e-08	0	44	0	0	0	7	0	0	0	4	0	0	1	163	0.000005	3.06748e-08	0	26	0	0	3	384	0.00002	5.20833e-08	Absent
Amycolatopsis_rubida	5.46318e-08	2	214	0.000008	3.73832e-08	0	44	0	0	0	7	0	0	0	4	0	0	1	163	0.000005	3.06748e-08	2	26	1.1e-05	4.23077e-07	4	384	2.2e-05	5.72917e-08	Absent
Amycolatopsis_saalfeldensis	9.14489e-07	27	214	0.000235	1.09813e-06	2	44	1.2e-05	2.72727e-07	0	7	0	0	0	4	0	0	9	163	8.8e-05	5.39877e-07	4	26	0.00005	1.92308e-06	48	384	0.000385	1.0026e-06	Absent
Amycolatopsis_sacchari	7.6247e-07	34	214	0.000226	1.05607e-06	5	44	5.1e-05	1.15909e-06	0	7	0	0	0	4	0	0	4	163	5.1e-05	3.12883e-07	4	26	3.2e-05	1.23077e-06	49	384	0.000282	7.34375e-07	Absent
Amycolatopsis_suaedae	1.1342e-06	30	214	0.00032	1.49533e-06	0	44	0	0	0	7	0	0	0	4	0	0	7	163	0.000101	6.19632e-07	3	26	7.6e-05	2.92308e-06	57	384	0.000458	1.19271e-06	Absent
Amycolatopsis_sulphurea	1.34204e-07	8	214	3.3e-05	1.54206e-07	4	44	1.6e-05	3.63636e-07	0	7	0	0	0	4	0	0	3	163	1.1e-05	6.74847e-08	2	26	1.2e-05	4.61538e-07	10	384	4.1e-05	1.06771e-07	Absent
Amycolatopsis_taiwanensis	1.38599e-06	42	214	0.000328	1.53271e-06	10	44	6.1e-05	1.38636e-06	0	7	0	0	0	4	0	0	10	163	0.00012	7.36196e-07	11	26	0.000119	4.57692e-06	72	384	0.000539	1.40365e-06	Absent
Amycolatopsis_thailandensis	1.18765e-08	0	214	0	0	0	44	0	0	0	7	0	0	0	4	0	0	0	163	0	0	0	26	0	0	3	384	0.00001	2.60417e-08	Absent
Amycolatopsis_thermalba	1.05701e-07	6	214	2.2e-05	1.02804e-07	0	44	0	0	0	7	0	0	0	4	0	0	0	163	0	0	5	26	3.6e-05	1.38462e-06	9	384	3.1e-05	8.07292e-08	Absent
Amycolatopsis_thermoflava	1.69834e-07	4	214	3.5e-05	1.63551e-07	5	44	3.2e-05	7.27273e-07	0	7	0	0	0	4	0	0	3	163	2.1e-05	1.28834e-07	1	26	0.000008	3.07692e-07	8	384	4.7e-05	1.22396e-07	Absent
Amycolatopsis_tolypomycina	1.11639e-07	3	214	1.8e-05	8.41121e-08	4	44	2.3e-05	5.22727e-07	0	7	0	0	0	4	0	0	0	163	0	0	1	26	1.3e-05	5e-07	7	384	0.00004	1.04167e-07	Absent
Amycolatopsis_umgeniensis	3.52732e-07	14	214	6.4e-05	2.99065e-07	3	44	2.8e-05	6.36364e-07	0	7	0	0	0	4	0	0	8	163	4.7e-05	2.88344e-07	3	26	2.5e-05	9.61538e-07	27	384	0.000133	3.46354e-07	Absent
Amycolatopsis_vancoresmycina	8.08789e-07	23	214	0.000176	8.2243e-07	6	44	2.8e-05	6.36364e-07	2	7	1.3e-05	1.85714e-06	0	4	0	0	6	163	0.000108	6.62577e-07	4	26	3.6e-05	1.38462e-06	43	384	0.00032	8.33333e-07	Absent
Amycolatopsis_vastitatis	1.6247e-06	13	214	7.3e-05	3.41121e-07	2	44	1.2e-05	2.72727e-07	7	7	0.00107	0.000152857	0	4	0	0	1	163	0.000005	3.06748e-08	4	26	9.1e-05	3.5e-06	16	384	0.000117	3.04687e-07	Absent
Amycolatopsis_viridis	1.60333e-07	1	214	4.4e-05	2.05607e-07	2	44	0.000008	1.81818e-07	0	7	0	0	0	4	0	0	1	163	0.000004	2.45399e-08	1	26	0.000007	2.69231e-07	4	384	7.2e-05	1.875e-07	Absent
Amycolatopsis_xylanica	7.89786e-07	20	214	0.000188	8.78505e-07	4	44	2.4e-05	5.45455e-07	0	7	0	0	0	4	0	0	8	163	6.4e-05	3.92638e-07	10	26	0.000129	4.96154e-06	37	384	0.00026	6.77083e-07	Absent
Amylibacter_cionae	2.12114e-06	29	214	0.000759	3.54673e-06	4	44	2.3e-05	5.22727e-07	0	7	0	0	0	4	0	0	2	163	1.2e-05	7.36196e-08	4	26	3.3e-05	1.26923e-06	55	384	0.000959	2.4974e-06	Absent
Amylibacter_kogurei	2.99287e-07	8	214	0.00007	3.27103e-07	4	44	0.00002	4.54545e-07	0	7	0	0	0	4	0	0	1	163	0.000009	5.52147e-08	4	26	4.7e-05	1.80769e-06	17	384	0.000106	2.76042e-07	Absent
Amylibacter_ulvae	5.46318e-08	2	214	0.000008	3.73832e-08	1	44	0.000004	9.09091e-08	0	7	0	0	0	4	0	0	3	163	1.1e-05	6.74847e-08	1	26	0.000005	1.92308e-07	4	384	1.8e-05	4.6875e-08	Absent
Amylolactobacillus_amylophilus	8.24727e-05	207	214	0.022776	0.00010643	43	44	0.00476	0.000108182	0	7	0	0	0	4	0	0	23	163	0.002676	1.64172e-05	26	26	0.003279	0.000126115	372	384	0.035951	9.36224e-05	Absent
Amylolactobacillus_amylotrophicus	5.10689e-08	5	214	1.8e-05	8.41121e-08	1	44	0.000004	9.09091e-08	0	7	0	0	0	4	0	0	0	163	0	0	0	26	0	0	6	384	2.1e-05	5.46875e-08	Absent
Anabaena_azotica	1.30285e-06	31	214	0.000386	1.80374e-06	4	44	2.5e-05	5.68182e-07	1	7	0.000003	4.28571e-07	0	4	0	0	11	163	0.000141	8.65031e-07	3	26	2.3e-05	8.84615e-07	53	384	0.000519	1.35156e-06	Absent
Anabaena_catenula	6.91211e-07	10	214	4.2e-05	1.96262e-07	0	44	0	0	0	7	0	0	0	4	0	0	3	163	2.6e-05	1.59509e-07	0	26	0	0	17	384	0.000514	1.33854e-06	Absent
Anabaena_cylindrica	3.36105e-06	74	214	0.000735	3.43458e-06	14	44	0.000771	1.75227e-05	0	7	0	0	0	4	0	0	12	163	7.6e-05	4.66258e-07	6	26	7.1e-05	2.73077e-06	121	384	0.001177	3.0651e-06	Absent
Anabaena_lutea	1.05701e-07	6	214	2.4e-05	1.1215e-07	4	44	3.5e-05	7.95455e-07	0	7	0	0	0	4	0	0	0	163	0	0	1	26	0.00001	3.84615e-07	5	384	0.00002	5.20833e-08	Absent
Anabaena_minutissima	9.16627e-06	20	214	0.002963	1.38458e-05	5	44	0.000192	4.36364e-06	4	7	1.8e-05	2.57143e-06	0	4	0	0	4	163	0.00002	1.22699e-07	3	26	0.00008	3.07692e-06	44	384	0.004445	1.15755e-05	Absent
Anabaena_sphaerica	5.01188e-07	16	214	7.8e-05	3.64486e-07	3	44	8.8e-05	2e-06	1	7	0.000003	4.28571e-07	0	4	0	0	7	163	4.2e-05	2.57669e-07	5	26	5.3e-05	2.03846e-06	26	384	0.000158	4.11458e-07	Absent
Anabaena_subtropica	1.71021e-07	7	214	3.1e-05	1.4486e-07	0	44	0	0	0	7	0	0	0	4	0	0	5	163	4.1e-05	2.51534e-07	3	26	0.00002	7.69231e-07	12	384	5.2e-05	1.35417e-07	Absent
Anabaenopsis_circularis	9.73872e-08	4	214	3.5e-05	1.63551e-07	1	44	0.000004	9.09091e-08	0	7	0	0	0	4	0	0	0	163	0	0	1	26	0.000005	1.92308e-07	5	384	3.8e-05	9.89583e-08	Absent
Anabaenopsis_elenkinii	1.53919e-06	33	214	0.000339	1.58411e-06	4	44	3.3e-05	7.5e-07	0	7	0	0	0	4	0	0	12	163	9.4e-05	5.76687e-07	10	26	0.000101	3.88462e-06	68	384	0.000729	1.89844e-06	Absent
Anaeroarcus_burkinensis	8.27791e-06	126	214	0.001599	7.47196e-06	21	44	0.001082	2.45909e-05	1	7	0.000008	1.14286e-06	0	4	0	0	21	163	0.00039	2.39264e-06	14	26	0.000383	1.47308e-05	240	384	0.003508	9.13542e-06	Absent
Anaerobacillus_alkalidiazotrophicus	0.000843399	214	214	0.236378	0.00110457	44	44	0.037048	0.000842	1	7	0.000141	2.01429e-05	0	4	0	0	23	163	0.012366	7.5865e-05	26	26	0.036895	0.00141904	383	384	0.387314	0.00100863	Absent
Anaerobacillus_alkalilacustris	0.000264368	153	214	0.003371	1.57523e-05	25	44	0.00045	1.02273e-05	1	7	2.1e-05	3e-06	0	4	0	0	90	163	0.212845	0.0013058	19	26	0.000352	1.35385e-05	273	384	0.005559	1.44766e-05	Absent
Anaerobacillus_alkaliphilus	1.21093e-05	155	214	0.003024	1.41308e-05	30	44	0.000525	1.19318e-05	0	7	0	0	0	4	0	0	21	163	0.000981	6.0184e-06	24	26	0.000659	2.53462e-05	270	384	0.005007	1.30391e-05	Absent
Anaerobacillus_arseniciselenatis	1.08622e-05	117	214	0.00213	9.95327e-06	28	44	0.001176	2.67273e-05	1	7	0.000008	1.14286e-06	0	4	0	0	19	163	0.000414	2.53988e-06	20	26	0.001343	5.16538e-05	213	384	0.004075	1.0612e-05	Absent
Anaerobacillus_isosaccharinicus	1.4753e-05	147	214	0.003121	1.45841e-05	23	44	0.000412	9.36364e-06	1	7	0.000005	7.14286e-07	1	4	5.7e-05	1.425e-05	20	163	0.000641	3.93252e-06	22	26	0.002139	8.22692e-05	256	384	0.006047	1.57474e-05	Absent
Anaerobacterium_chartisolvens	0.000144486	212	214	0.033203	0.000155154	43	44	0.008462	0.000192318	1	7	1.8e-05	2.57143e-06	0	4	0	0	23	163	0.011901	7.30123e-05	26	26	0.012636	0.000486	381	384	0.055437	0.000144367	Absent
Anaerobiospirillum_succiniciproducens	3.93207e-05	190	214	0.009084	4.24486e-05	36	44	0.000984	2.23636e-05	0	7	0	0	0	4	0	0	23	163	0.001215	7.45399e-06	24	26	0.001493	5.74231e-05	347	384	0.020332	5.29479e-05	Absent
Anaerobiospirillum_thomasii	6.84026e-05	206	214	0.016465	7.69393e-05	41	44	0.00212	4.81818e-05	0	7	0	0	0	4	0	0	23	163	0.001773	1.08773e-05	26	26	0.001633	6.28077e-05	367	384	0.035604	9.27187e-05	Absent
Anaerobium_acetethylicum	0.000854343	214	214	0.248276	0.00116017	44	44	0.039485	0.000897386	1	7	0.000141	2.01429e-05	0	4	0	0	23	163	0.031632	0.000194061	26	26	0.042966	0.00165254	383	384	0.356857	0.000929315	Absent
Anaerobranca_californiensis	2.15819e-05	182	214	0.004787	2.23692e-05	34	44	0.001445	3.28409e-05	0	7	0	0	0	4	0	0	22	163	0.001996	1.22454e-05	23	26	0.00206	7.92308e-05	319	384	0.007884	2.05313e-05	Absent
Anaerobranca_gottschalkii	2.31805e-05	187	214	0.005469	2.55561e-05	35	44	0.000882	2.00455e-05	1	7	1.3e-05	1.85714e-06	0	4	0	0	22	163	0.001966	1.20613e-05	25	26	0.001969	7.57308e-05	342	384	0.009219	2.40078e-05	Absent
Anaerobutyricum_hallii	0.0283866	214	214	6.10519	0.0285289	44	44	5.16467	0.117379	1	7	0.000005	7.14286e-07	0	4	0	0	24	163	0.336023	0.00206149	26	26	2.03829	0.0783958	384	384	10.2573	0.0267117	Absent
Anaerobutyricum_soehngenii	0.000931871	211	214	0.195848	0.000915178	44	44	0.231706	0.00526605	0	7	0	0	0	4	0	0	23	163	0.007923	4.86074e-05	26	26	0.03987	0.00153346	381	384	0.309288	0.000805438	Absent
Anaerococcus_hydrogenalis	0.000413365	214	214	0.116639	0.000545042	44	44	0.01476	0.000335455	1	7	0.000008	1.14286e-06	2	4	0.000575	0.00014375	23	163	0.004371	2.6816e-05	26	26	0.01489	0.000572692	383	384	0.19681	0.000512526	Absent
Anaerococcus_jeddahensis	1.3076e-05	150	214	0.003437	1.60607e-05	23	44	0.000739	1.67955e-05	0	7	0	0	2	4	0.000194	4.85e-05	20	163	0.000353	2.16564e-06	23	26	0.000601	2.31154e-05	276	384	0.005686	1.48073e-05	Absent
Anaerococcus_marasmi	2.15178e-05	185	214	0.005672	2.65047e-05	40	44	0.001498	3.40455e-05	0	7	0	0	1	4	0.000188	4.7e-05	20	163	0.000725	4.44785e-06	22	26	0.00083	3.19231e-05	336	384	0.009205	2.39714e-05	Absent
Anaerococcus_mediterraneensis	2.50416e-05	181	214	0.006018	2.81215e-05	32	44	0.002688	6.10909e-05	0	7	0	0	1	4	0.0001	2.5e-05	22	163	0.000998	6.1227e-06	24	26	0.001391	5.35e-05	331	384	0.00989	2.57552e-05	Absent
Anaerococcus_nagyae	2.11164e-05	177	214	0.003814	1.78224e-05	34	44	0.000558	1.26818e-05	0	7	0	0	4	4	0.005569	0.00139225	23	163	0.001025	6.28834e-06	23	26	0.001039	3.99615e-05	298	384	0.005775	1.50391e-05	Absent
Anaerococcus_obesiensis	1.40689e-05	119	214	0.003572	1.66916e-05	26	44	0.001035	2.35227e-05	0	7	0	0	0	4	0	0	18	163	0.000304	1.86503e-06	15	26	0.000903	3.47308e-05	200	384	0.006032	1.57083e-05	Absent
Anaerococcus_provencensis	1.59418e-05	153	214	0.004223	1.97336e-05	28	44	0.000532	1.20909e-05	0	7	0	0	3	4	0.00185	0.0004625	22	163	0.000588	3.60736e-06	26	26	0.001097	4.21923e-05	266	384	0.005133	1.33672e-05	Absent
Anaerococcus_rubeinfantis	2.39228e-05	166	214	0.006763	3.16028e-05	32	44	0.001389	3.15682e-05	0	7	0	0	1	4	0.000597	0.00014925	17	163	0.000459	2.81595e-06	22	26	0.000425	1.63462e-05	288	384	0.01051	2.73698e-05	Absent
Anaerococcus_senegalensis	1.01318e-05	147	214	0.002549	1.19112e-05	33	44	0.000579	1.31591e-05	0	7	0	0	2	4	0.001078	0.0002695	21	163	0.000459	2.81595e-06	15	26	0.000298	1.14615e-05	245	384	0.003568	9.29167e-06	Absent
Anaerococcus_urinomassiliensis	1.19537e-05	153	214	0.00303	1.41589e-05	23	44	0.000392	8.90909e-06	0	7	0	0	3	4	0.00146	0.000365	20	163	0.00045	2.76074e-06	16	26	0.00039	1.5e-05	258	384	0.004343	1.13099e-05	Absent
Anaerococcus_vaginalis	3.84477e-05	192	214	0.01111	5.19159e-05	39	44	0.002357	5.35682e-05	0	7	0	0	2	4	0.000691	0.00017275	21	163	0.000901	5.52761e-06	23	26	0.00085	3.26923e-05	337	384	0.016464	4.2875e-05	Absent
Anaerococcus_vaginimassiliensis	2.06188e-05	79	214	0.000755	3.52804e-06	13	44	0.000351	7.97727e-06	0	7	0	0	1	4	0.01443	0.0036075	17	163	0.000254	1.55828e-06	15	26	0.0004	1.53846e-05	139	384	0.001171	3.04948e-06	Absent
Anaerocolumna_aminovalerica	0.000381127	214	214	0.094941	0.00044365	44	44	0.019568	0.000444727	1	7	0.000258	3.68571e-05	0	4	0	0	23	163	0.025032	0.000153571	26	26	0.028066	0.00107946	383	384	0.153044	0.000398552	Absent
Anaerocolumna_cellulosilytica	0.000367597	213	214	0.0896	0.000418692	44	44	0.016526	0.000375591	1	7	0.000532	7.6e-05	0	4	0	0	23	163	0.016588	0.000101767	26	26	0.021074	0.000810538	383	384	0.165197	0.000430201	Absent
Anaerocolumna_jejuensis	0.000430363	214	214	0.11442	0.000534673	44	44	0.024334	0.000553045	2	7	0.000509	7.27143e-05	0	4	0	0	23	163	0.018603	0.000114129	26	26	0.019166	0.000737154	383	384	0.185334	0.000482641	Absent
Anaerocolumna_xylanovorans	0.000315268	214	214	0.078946	0.000368907	43	44	0.018377	0.000417659	2	7	0.000554	7.91429e-05	0	4	0	0	24	163	0.015774	9.6773e-05	26	26	0.018987	0.000730269	383	384	0.132818	0.00034588	Absent
Anaerofustis_stercorihominis	0.00168102	214	214	0.428815	0.00200381	44	44	0.104331	0.00237116	1	7	0.00001	1.42857e-06	0	4	0	0	23	163	0.037546	0.000230344	26	26	0.169819	0.0065315	383	384	0.674898	0.00175755	Absent
Anaerohalosphaera_lusitana	1.23017e-05	146	214	0.002707	1.26495e-05	25	44	0.000686	1.55909e-05	0	7	0	0	0	4	0	0	20	163	0.000596	3.65644e-06	22	26	0.000925	3.55769e-05	258	384	0.005444	1.41771e-05	Absent
Anaerolactibacter_massiliensis	0.000358	214	214	0.083775	0.000391472	43	44	0.013259	0.000301341	0	7	0	0	0	4	0	0	23	163	0.023606	0.000144822	26	26	0.03408	0.00131077	382	384	0.146716	0.000382073	Absent
Anaerolinea_thermolimosa	9.09145e-06	124	214	0.00195	9.11215e-06	23	44	0.000522	1.18636e-05	0	7	0	0	0	4	0	0	21	163	0.000872	5.34969e-06	23	26	0.00073	2.80769e-05	217	384	0.003581	9.32552e-06	Absent
Anaerolineaceae_bacterium	0.000580534	774	214	0.157136	0.00073428	151	44	0.027581	0.000626841	11	7	0.000157	2.24286e-05	0	4	0	0	124	163	0.035985	0.000220767	133	26	0.032113	0.00123512	1388	384	0.235838	0.000614161	Absent
Anaerolineae_bacterium	8.0266e-05	848	214	0.017458	8.15794e-05	166	44	0.00387	8.79545e-05	12	7	0.000199	2.84286e-05	2	4	0.000271	6.775e-05	183	163	0.007978	4.89448e-05	177	26	0.007847	0.000301808	1546	384	0.029961	7.80234e-05	Absent
Anaerolineales_bacterium	4.7601e-05	205	214	0.010839	5.06495e-05	38	44	0.00217	4.93182e-05	2	7	1.1e-05	1.57143e-06	0	4	0	0	22	163	0.004219	2.58834e-05	26	26	0.004628	0.000178	368	384	0.018213	4.74297e-05	Absent
Anaeromassilibacillus_senegalensis	0.000346716	214	214	0.087669	0.000409668	43	44	0.015243	0.000346432	1	7	0.00001	1.42857e-06	0	4	0	0	23	163	0.019985	0.000122607	26	26	0.018475	0.000710577	382	384	0.150553	0.000392065	Absent
Anaeromicrobium_sediminis	6.58599e-05	208	214	0.015799	7.38271e-05	42	44	0.003071	6.97955e-05	1	7	4.4e-05	6.28571e-06	0	4	0	0	23	163	0.005419	3.32454e-05	26	26	0.00463	0.000178077	377	384	0.026491	6.8987e-05	Absent
Anaeromusa_acidaminophila	3.31247e-05	186	214	0.008544	3.99252e-05	37	44	0.001429	3.24773e-05	1	7	0.000003	4.28571e-07	0	4	0	0	22	163	0.001807	1.10859e-05	26	26	0.002628	0.000101077	336	384	0.01348	3.51042e-05	Absent
Anaeromyces_contortus	3.80048e-08	3	214	0.000009	4.20561e-08	0	44	0	0	0	7	0	0	0	4	0	0	0	163	0	0	1	26	0.000007	2.69231e-07	5	384	1.6e-05	4.16667e-08	Absent
Anaeromyces_robustus	2.43551e-05	170	214	0.005304	2.4785e-05	35	44	0.001689	3.83864e-05	7	7	0.000289	4.12857e-05	0	4	0	0	22	163	0.00103	6.31902e-06	25	26	0.001235	4.75e-05	316	384	0.01096	2.85417e-05	Absent
Anaeromyxobacter_dehalogenans	1.18884e-06	24	214	0.000293	1.36916e-06	7	44	6.1e-05	1.38636e-06	0	7	0	0	0	4	0	0	11	163	8.4e-05	5.15337e-07	6	26	6.5e-05	2.5e-06	40	384	0.000498	1.29687e-06	Absent
Anaerophaga_thermohalophila	4.16948e-05	192	214	0.008285	3.8715e-05	35	44	0.001839	4.17955e-05	2	7	0.000007	1e-06	0	4	0	0	22	163	0.002072	1.27117e-05	26	26	0.002539	9.76538e-05	353	384	0.020365	5.30339e-05	Absent
Anaerophilus_nitritogenes	3.83017e-05	201	214	0.008818	4.12056e-05	42	44	0.002092	4.75455e-05	1	7	1.3e-05	1.85714e-06	0	4	0	0	23	163	0.002404	1.47485e-05	26	26	0.002394	9.20769e-05	359	384	0.016529	4.30443e-05	Absent
Anaeroplasma_bactoclasticum	9.10641e-05	208	214	0.019323	9.02944e-05	40	44	0.003101	7.04773e-05	1	7	0.000003	4.28571e-07	0	4	0	0	23	163	0.005451	3.34417e-05	26	26	0.016385	0.000630192	372	384	0.032413	8.44089e-05	Absent
Anaerorhabdus_furcosa	9.95416e-05	212	214	0.024315	0.000113621	42	44	0.00376	8.54545e-05	1	7	0.000003	4.28571e-07	0	4	0	0	23	163	0.008049	4.93804e-05	26	26	0.009448	0.000363385	380	384	0.038239	9.95807e-05	Absent
Anaerosacchriphilus_polymeriproducens	0.000375553	214	214	0.098573	0.000460621	44	44	0.018965	0.000431023	1	7	4.4e-05	6.28571e-06	0	4	0	0	23	163	0.015206	9.32883e-05	26	26	0.025229	0.000970346	383	384	0.158199	0.000411977	Absent
Anaerosalibacter_bizertensis	4.40558e-05	199	214	0.010491	4.90234e-05	37	44	0.002103	4.77955e-05	6	7	0.00005	7.14286e-06	0	4	0	0	22	163	0.002672	1.63926e-05	26	26	0.003041	0.000116962	356	384	0.018738	4.87969e-05	Absent
Anaerosalibacter_massiliensis	4.0785e-05	200	214	0.009652	4.51028e-05	39	44	0.001701	3.86591e-05	1	7	1.8e-05	2.57143e-06	0	4	0	0	23	163	0.003097	1.9e-05	25	26	0.002744	0.000105538	367	384	0.017129	4.46068e-05	Absent
Anaerosolibacter_carboniphilus	6.39596e-05	208	214	0.015435	7.21262e-05	40	44	0.002903	6.59773e-05	1	7	0.000123	1.75714e-05	0	4	0	0	22	163	0.004657	2.85706e-05	26	26	0.005556	0.000213692	371	384	0.02518	6.55729e-05	Absent
Anaerosphaera_aminiphila	5.92458e-05	205	214	0.015022	7.01963e-05	41	44	0.002226	5.05909e-05	1	7	0.000003	4.28571e-07	0	4	0	0	23	163	0.004199	2.57607e-05	26	26	0.00327	0.000125769	364	384	0.025165	6.55339e-05	Absent
Anaerosphaera_multitolerans	6.65665e-05	210	214	0.016208	7.57383e-05	39	44	0.003105	7.05682e-05	0	7	0	0	0	4	0	0	23	163	0.00474	2.90798e-05	26	26	0.004972	0.000191231	374	384	0.027024	7.0375e-05	Absent
Anaerospora_hongkongensis	7.24786e-05	211	214	0.018244	8.52523e-05	43	44	0.003377	7.675e-05	2	7	0.000007	1e-06	0	4	0	0	23	163	0.004249	2.60675e-05	26	26	0.003955	0.000152115	379	384	0.031195	8.1237e-05	Absent
Anaerosporobacter_mobilis	0.000509454	214	214	0.137912	0.000644449	44	44	0.023021	0.000523205	2	7	0.000178	2.54286e-05	0	4	0	0	23	163	0.019974	0.00012254	26	26	0.031075	0.00119519	383	384	0.2168	0.000564583	Absent
Anaerosporomusa_subterranea	0.00039922	213	214	0.105073	0.000490995	44	44	0.026625	0.000605114	1	7	0.000003	4.28571e-07	0	4	0	0	23	163	0.007379	4.52699e-05	26	26	0.005855	0.000225192	380	384	0.191208	0.000497938	Absent
[truncated: 15,704 more rows]
[truncated: 25 more columns]

## Sheet: Table S4
Supplementary table S4: List of bacterial species identified in patients with CVDs, as being present in the HOMD database
[truncated: 411 more rows]

[truncated: 3 more sheets: Table S5, Table S6, Table S7]
